# Supplementary material for: Single-Cell Transcriptional Profile Construction of Rat Pituitary Glands before and after Sexual Maturation and Identification of Novel Marker Spp1 in Gonadotropes
Source: Int J Mol Sci. 2024 Apr 25;25(9):4694. doi: 10.3390/ijms25094694 (PMC11083676; doi:10.3390/ijms25094694)
Supplement: Supplementary file 1 [file ijms-25-04694-s001.zip]

Archive with 9 entries (9 files):
- Supplementary Figures.pdf
- Supplementary Table 1-The siRNA sequences.xls
- Supplementary Table 2-Primer for RT-PCR.xls
- Supplementary Table 3-Cell Capture and Sequencing Metrics for scRNAseq of  Whole Pituitary Glands From 4 and 12 Week-Old SD Rat Pituitary Gland.xls
- Supplementary Table 4-The marker genes used to perform 15 cell clusters.xls
- Supplementary Table 5-Cell type composition.xls
- Supplementary Table 6-Differentially expressed genes in gonadotropes.xls
- Supplementary Table 7-Gonadotrope of GO enrichment.xls
- Supplementary Table 8-List of marker genes.xlsx
