# Supplementary material for: Single-Cell Transcriptional Profile Construction of Rat Pituitary Glands before and after Sexual Maturation and Identification of Novel Marker Spp1 in Gonadotropes
Source: Int J Mol Sci. 2024 Apr 25;25(9):4694. doi: 10.3390/ijms25094694 (PMC11083676; doi:10.3390/ijms25094694)
Supplement: Supplementary file 1 [file ijms-25-04694-s001.zip › Supplementary Table 1-The siRNA sequences.xls]

## Sheet: Sheet1
Name	Sequences (5'-3')
siRNA-NC	UUCUUCGAACGUGUCACGUTT
siRNA-Spp1-1	AUCGUCAUCAUCGUCGUCCAT
siRNA-Spp1-2	AUCACUGCCAAUCUCAUGGTC
siRNA-Spp1-3	AUCAUCGUCGUCCAUGUGGTC
