# Supplementary material for: Single-Cell Transcriptional Profile Construction of Rat Pituitary Glands before and after Sexual Maturation and Identification of Novel Marker Spp1 in Gonadotropes
Source: Int J Mol Sci. 2024 Apr 25;25(9):4694. doi: 10.3390/ijms25094694 (PMC11083676; doi:10.3390/ijms25094694)
Supplement: Supplementary file 1 [file ijms-25-04694-s001.zip › Supplementary Table 2-Primer for RT-PCR.xls]

## Sheet: RT system and program
RT system
Reagent	Usage
RNA	1 μg
5× RTIII All-in-One Mix	4 μL
dsDNase	1 μL
Nuclease-Free Water	To 20 μL
RT program
Temperature	Time
37°C	2 min
55°C	15 min
85°C	5 min

## Sheet: qPCR system and program
qPCR system
Reagent	Usage	Final concentration
ChemoHS qPCR Mix	10 μL	1×
Forward Primer	0.5 μL	0.25 μM
Reverse Primer	0.5 μL	0.25 μM
cDNA	1 μL	10~200 ng/20 μL
Nuclease-Free Water	9 μL
qPCR program
Stage	Cycles	Temperature	Time	Content
initial denaturation	1 cycle	95℃	10 min	initial denaturation
PCR reaction	40 cycles	95℃	10 sec	denaturation
		60℃	10 sec	annealing
		72℃	30 sec	extension
Melting Curve	Instrument Default Acquisition Program

## Sheet: Primer for qPCR
NCBI Number	Primer Name	Sequence (5’-3’)
NM_013116.2	Rat-Tshb-F	GCCAGTGCAAAGTAAGCATGAA
	Rat-Tshb-R	TGGTTTTGACAGCCTCGTGT
NM_001033975.1	Rat-Lhb-F	GAATGCAAAAGCCAGGTCAGG
	Rat-Lhb-R	GCTGGCAGTACTCGAACCAT
NM_001007597.2	Rat-Fshb-F	CTACTGCTACACCAGGGATCTG
	Rat-Fshb-R	GAAGGAGCAGTAGCTGGGTC
NM_017008.4	Rat-Gapdh-F	TCTCTGCTCCTCCCTGTTCT
	Rat-Gapdh-R	TCCCGTTGATGACCAGCTTC
NM_012629.1	Rat-Prl-F	GATGATTGGGAGGGGAAGAGGA
	Rat-Prl-R	CAGGAGGAGTGTCCCTGCTTTC
NM_001034848.2	Rat-Gh1-F	TGTTTGCCAATGCTGTGCTC
	Rat-Gh1-R	GTAGGCACGCTCGAACTCTT
XM_017594033.3	Rat-Pomc-F	GAGGCGACGGAGGAGAAAAG
	Rat-Pomc-R	CCAGCTCCACACGTCTATGG
XM_039090785.2	Rat-Tbx19-F	GAGGTCTTGGGTGAGCCTTC
	Rat-Tbx19-R	AGGGCCCCACCTAACTATCC
XM_006241285.2	Rat-Dcn-F	ACCCGGATTAAAAGGTGGTG
	Rat-Dcn-R	AGGGGATTGTCAGGGTCGTA
NM_012881.2	Rat-Spp1-F	CCAGCCAAGGACCAACTACA
	Rat-Spp1-R	AGTGTTTGCTGTAATGCGCC
NM_031038.3	Rat-Ghrhr-F	TCGAGAGTGAAGGTCCCTGT
	Rat-Ghrhr-R	CAAGAGCTCCCCTTCAGAGC
XM_039087912.2	Rat-Fam111a-F	AAAAAGACGCGGGATTCTAGC
	Rat-Fam111a-R	CCCAGGCTTTGTCCTCAACC
NM_020086.1	Rat-Plvap-F	CTTCGTGTCGCTCATCCAGT
	Rat-Plvap-R	GACGAGGGTGCTGATGTTCA
NM_001399167.1	Rat-Hes6-F	ACTCTGGCTAGGAGACCAGG
	Rat-Hes6-R	GACGGCAACCACATTCACAC
NM_133415.2	Rat-Necab2-F	CAGATAAGCCGGTTGGCAGA
	Rat-Necab2-R	CCTCTGTCTCCCAGAACTCG
NM_017126.2	Rat-Fdx1-F	AACCGAGATGGTGAAACGCT
	Rat-Fdx1-R	TCCAAAAGCCAGGTCAAGCA
NM_021584.2	Rat-Dclk1-F	GAGCAGCCTTAGCCATCCCT
	Rat-Dclk1-R	TACAGGTCCCTCTGCTTCCG
NM_001037508.1	Rat-Defb24-F	GATATGCTGCCTCCAGTCCC
	Rat-Defb24-R	CATGGCGTACCAGCATTCAC
NM_001105942.2	Rat-Neurod4-F	TTAAAGCAAGAGGGCTCCCC
	Rat-Neurod4-R	AGTTCCAATACCGTGGTGGG
NM_008045.3	Mouse-Fshb-F	GCCGTTTCTGCATAAGC
	Mouse-Fshb-R	CAATCTTACGGTCTCGTATACC
NM_001289726.2	Mouse-Gapdh-F	TGACGTGCCGCCTGGAGAAAC
	Mouse-Gapdh-R	CCGGCATCGAAGGTGGAAGAG
NM_001204201.1	Mouse-Spp1-F	TCAACTAAAGAAGAGGCAAAAACAC
	Mouse-Spp1-R	GCCCAAAATATTACCTCTCTTTCTC
