# Supplementary material for: Single-Cell Transcriptional Profile Construction of Rat Pituitary Glands before and after Sexual Maturation and Identification of Novel Marker Spp1 in Gonadotropes
Source: Int J Mol Sci. 2024 Apr 25;25(9):4694. doi: 10.3390/ijms25094694 (PMC11083676; doi:10.3390/ijms25094694)
Supplement: Supplementary file 1 [file ijms-25-04694-s001.zip › Supplementary Table 3-Cell Capture and Sequencing Metrics for scRNAseq of Whole Pituitary Glands From 4 and 12 Week-Old SD Rat Pituitary Gland.xls]

## Sheet: Sheet1
Sample	12W	4W
Estimated Number of Cells	7807	9112
Mean Reads per Cell	73279	71426
Median Genes per Cell	2294	2132
Number of Reads	572087315	650836336
Valid Barcodes	0.975	0.974
Sequencing Saturation	0.707	0.639
Q30 Bases in Barcode	0.951	0.952
Q30 Bases in RNA Read	0.883	0.877
Q30 Bases in UMI	0.942	0.943
Reads Mapped to Genome	0.952	0.951
Reads Mapped Confidently to Genome	0.866	0.851
Reads Mapped Confidently to Intergenic Regions	0.145	0.145
Reads Mapped Confidently to Intronic Regions	0.192	0.213
Reads Mapped Confidently to Exonic Regions	0.529	0.492
Reads Mapped Confidently to Transcriptome	0.499	0.465
Reads Mapped Antisense to Gene	0.01	0.01
Fraction Reads in Cells	0.835	0.887
Total Genes Detected	21737	21652
Median UMI Counts per Cell	6952	6793
RawCellbarcodes	3283251	3493793
Cells_filterGene_200_10000&Cells_mt20_HB5&high_HB&doublets	706	1683
Remaining cell	7101	7429
