# Supplementary material for: Single-Cell Transcriptional Profile Construction of Rat Pituitary Glands before and after Sexual Maturation and Identification of Novel Marker Spp1 in Gonadotropes
Source: Int J Mol Sci. 2024 Apr 25;25(9):4694. doi: 10.3390/ijms25094694 (PMC11083676; doi:10.3390/ijms25094694)
Supplement: Supplementary file 1 [file ijms-25-04694-s001.zip › Supplementary Table 4-The marker genes used to perform 15 cell clusters.xls]

## Sheet: cluster_cell
Group	Cluster	CellType	Marker_gene	CellType_rename
12W-VS-4W	1	Epithelial cells (Epi)	Epcam,Krt18,Krt8,Cdh1,Cldn9	Celltype1
12W-VS-4W	2	Epithelial cells (Epi)	Epcam,Krt18,Krt8,Cdh1,Cldn9	Celltype1
12W-VS-4W	22	Epithelial cells (Epi)	Epcam,Krt18,Krt8,Cdh1,Cldn9	Celltype1
12W-VS-4W	4	Mesenchymal cells (Mes)	Vim,Cdh2,Ets1,Vcam1	Celltype2
12W-VS-4W	10	Endothelial cells (End)	Plvap,Emcn,Flt1,Adgrl4	Celltype3
12W-VS-4W	18	Endothelial cells (End)	Plvap,Emcn,Flt1,Adgrl4	Celltype3
12W-VS-4W	24	Endothelial cells (End)	Plvap,Emcn,Flt1,Adgrl4	Celltype3
12W-VS-4W	9	Immune cells (Imm)	Ptprc,Cd53	Celltype4
12W-VS-4W	15	Immune cells (Imm)	Ptprc,Cd53	Celltype4
12W-VS-4W	14	Immune cells (Imm)	Ptprc,Cd53	Celltype4
12W-VS-4W	19	Immune cells (Imm)	Ptprc,Cd53	Celltype4
12W-VS-4W	23	Immune cells (Imm)	Ptprc,Cd53	Celltype4
12W-VS-4W	16	Posterior lobe (PL)	Nkx2-1,Rax	Celltype5
12W-VS-4W	20	Pericytes (Per)	Dcn,Pdgfra	Celltype6
12W-VS-4W	26	Pericytes (Per)	Dcn,Pdgfra	Celltype6
12W-VS-4W	28	Others		Celltype7
12W-VS-4W	3	Folliculostellate cells (FSC)	Sox2 ,Sox9,Polr2f,Hes1,Klf4,S100b	Celltype8
12W-VS-4W	5	Folliculostellate cells (FSC)	Sox2 ,Sox9,Polr2f,Hes1,Klf4,S100b	Celltype8
12W-VS-4W	7	Folliculostellate cells (FSC)	Sox2 ,Sox9,Polr2f,Hes1,Klf4,S100b	Celltype8
12W-VS-4W	17	Mki67+ cells (Mki67+)	Mki67,Top2a,Pcna	Celltype9
12W-VS-4W	8	Somatotropes (Som)	Gh1,Ghrhr,Pou1f1	Celltype10
12W-VS-4W	25	Somatotropes (Som)	Gh1,Ghrhr,Pou1f1	Celltype10
12W-VS-4W	13	Lactotropes (Lac)	Prl,Pou1f1	Celltype11
12W-VS-4W	12	Somatolactotropes (SomLac)	Prl,Gh1	Celltype12
12W-VS-4W	6	Corticotropes (Cort)	Pomc,Tbx19,Pax7	Celltype13
12W-VS-4W	27	Corticotropes (Cort)	Pomc,Tbx19,Pax7	Celltype13
12W-VS-4W	11	Melanotropes (Mel)	Pomc,Tbx19,Pax7,Oacyl	Celltype14
12W-VS-4W	21	Gonadotropes (Gon)	Lhb,Tgfbr3l,Fshb,Gnrhr	Celltype15
