# Supplementary material for: Single-Cell Transcriptional Profile Construction of Rat Pituitary Glands before and after Sexual Maturation and Identification of Novel Marker Spp1 in Gonadotropes
Source: Int J Mol Sci. 2024 Apr 25;25(9):4694. doi: 10.3390/ijms25094694 (PMC11083676; doi:10.3390/ijms25094694)
Supplement: Supplementary file 1 [file ijms-25-04694-s001.zip › Supplementary Table 5-Cell type composition.xls]

## Sheet: Sheet1
Cell Type	4W	12W
Corticotropes	580(7.81%)	450(6.34%)
Endothelial cells	702(9.45%)	258(3.63%)
Epithelial cells	1524(20.51%)	2048(28.84%)
Gonadotropes	72(0.97%)	73(1.03%)
Immune cells	710(9.56%)	1000(14.08%)
Lactotropes	247(3.32%)	103(1.45%)
Melanotropes	362(4.87%)	81(1.14%)
Mesenchymal cells	480(6.46%)	613(8.63%)
Mki67+ cells	228(3.07%)	29(0.41%)
Other cells	24(0.32%)	10(0.14%)
Pericytes	198(2.67%)	28(0.39%)
Posterior lobe	270(3.63%)	11(0.15%)
Somatolactotropes	172(2.32%)	183(2.58%)
Somatotropes	554(7.46%)	404(5.69%)
Stem cells	1306(17.58%)	1810(25.49%)
