# Supplementary material for: Single-Cell Transcriptional Profile Construction of Rat Pituitary Glands before and after Sexual Maturation and Identification of Novel Marker Spp1 in Gonadotropes
Source: Int J Mol Sci. 2024 Apr 25;25(9):4694. doi: 10.3390/ijms25094694 (PMC11083676; doi:10.3390/ijms25094694)
Supplement: Supplementary file 1 [file ijms-25-04694-s001.zip › Supplementary Table 6-Differentially expressed genes in gonadotropes.xls]

## Sheet: Sheet1
Gene_name	p_val	avg_log2FC	pct.1	pct.2	p_val_adj	Up/Down	Significant
Prl	5.1e-08	-4.35638	0.534	0.833	0.00101727	Down	yes
Spp1	2.01e-09	-2.28284	0.438	0.806	4.02e-05	Down	yes
Hbb	2.95e-16	-1.61699	0.096	0.764	5.88e-12	Down	yes
Hba-a2.1	2.42e-12	-1.51545	0.068	0.625	4.82e-08	Down	yes
Atp5b	4.65e-12	-1.19518	0.877	0.972	9.28e-08	Down	yes
Mrpl13	5.34e-08	-1.12977	0.219	0.653	0.00106548	Down	yes
Hes6	1.54e-07	-1.09382	0.411	0.736	0.00308217	Down	yes
Necab2	1.65e-07	-1.07585	0.205	0.583	0.00329545	Down	yes
Id1	1.27e-07	-1.02249	0.068	0.444	0.00252887	Down	yes
Atp5g1	1.16e-08	-1.0094	0.753	0.889	0.000232308	Down	yes
Hmgn2	3.36e-08	-1.00217	0.822	0.972	0.000670918	Down	yes
Gng3	1.8e-07	-0.983163	0.219	0.639	0.00359933	Down	yes
Maged2	2.42e-07	-0.96077	0.507	0.764	0.00483457	Down	yes
LOC100359583	4.77e-08	-0.948444	0.808	0.903	0.000953024	Down	yes
LOC108349594	4.85e-08	-0.919232	0.562	0.833	0.000967736	Down	yes
Sfr1	1.06e-09	-0.887787	0.452	0.875	2.12e-05	Down	yes
Hist3h2ba	2.73e-07	-0.872056	0.205	0.611	0.00545726	Down	yes
Calr	1.6e-08	-0.871207	0.973	0.972	0.000318425	Down	yes
Timm8b	3.27e-08	-0.858215	0.699	0.917	0.000652079	Down	yes
Cldn9	9.78e-09	-0.849654	0.233	0.694	0.000195275	Down	yes
Atp5c1	8.78e-08	-0.815453	0.863	0.958	0.00175242	Down	yes
Fam96a	2.08e-07	-0.805177	0.219	0.597	0.00415193	Down	yes
Tubb5	1.19e-06	-0.801089	0.205	0.583	0.0236794	Down	yes
Eid1	3.39e-10	-0.798103	0.849	0.931	6.76e-06	Down	yes
Dnajc21	9.86e-07	-0.796351	0.521	0.778	0.019671	Down	yes
Mrpl20	2.71e-08	-0.794344	0.384	0.778	0.000540579	Down	yes
Bmyc	5.41e-07	-0.779972	0.192	0.556	0.0108024	Down	yes
Nme1	1.72e-06	-0.779131	0.575	0.778	0.0342997	Down	yes
Hmgn3	3.15e-08	-0.768792	0.726	0.875	0.000629451	Down	yes
Cisd1	4.49e-08	-0.763719	0.808	0.917	0.000896998	Down	yes
Senp6	3.44e-08	-0.763566	0.589	0.861	0.000687024	Down	yes
Mrps14	4.71e-07	-0.712435	0.37	0.694	0.00939547	Down	yes
Emc6	1.58e-06	-0.69864	0.466	0.722	0.0314952	Down	yes
Pomc	2.07e-14	-0.696992	0.973	1	4.14e-10	Down	yes
Timm13	1.17e-06	-0.688179	0.493	0.764	0.023354	Down	yes
Atp6v1g1	1.18e-08	-0.684716	0.89	0.944	0.000236403	Down	yes
Cox5b	2.31e-06	-0.667013	0.808	0.889	0.046172	Down	yes
Suclg1	4.72e-07	-0.665889	0.507	0.833	0.00942758	Down	yes
Iscu	2.29e-07	-0.662364	0.466	0.819	0.00456133	Down	yes
RGD1304704	2.63e-07	-0.658409	0.493	0.819	0.00523951	Down	yes
Supt4h1	7.6e-07	-0.655475	0.315	0.667	0.0151743	Down	yes
Npm1	2.16e-06	-0.638089	0.932	0.931	0.0430355	Down	yes
RGD1306215	2.89e-07	-0.633183	0.205	0.639	0.00576538	Down	yes
Fbxl15	1.39e-06	-0.630129	0.164	0.542	0.0277851	Down	yes
Rem2	1.54e-06	-0.618236	0.137	0.5	0.0307162	Down	yes
Uqcrb.1	1.68e-06	-0.604166	0.658	0.861	0.0334542	Down	yes
Card19	1.13e-08	-0.603466	0.055	0.458	0.000226238	Down	yes
Abhd3	7.45e-08	-0.584628	0.096	0.5	0.00148603	Down	yes
Cope	1.41e-07	-0.583706	0.493	0.792	0.00281997	Down	yes
Sem1	3.04e-07	-0.571915	0.836	0.903	0.00607127	Down	yes
Ndufb11	7.18e-07	-0.561969	0.904	0.931	0.0143383	Down	yes
Anp32b	2.57e-07	-0.560034	0.671	0.889	0.00512423	Down	yes
Gpx4	5.51e-08	-0.539442	0.932	0.958	0.00110061	Down	yes
Mrfap1.1	9.48e-07	-0.51675	0.945	0.931	0.0189223	Down	yes
Cox7c	7.83e-07	-0.480959	0.932	0.958	0.0156308	Down	yes
Hba-a2	3.69e-07	-0.479835	0	0.306	0.00737269	Down	yes
Rexo4	2.01e-06	-0.453249	0.041	0.361	0.0401681	Down	yes
LOC103694857	2.05e-07	-0.406923	0.014	0.347	0.00409484	Down	yes
Ankrd37	7.46e-07	-0.389355	0	0.292	0.0148796	Down	yes
Cnpy4	9.27e-07	-0.386223	0.055	0.389	0.0184962	Down	yes
Phlda3	1.66e-06	-0.303133	0.014	0.306	0.0330561	Down	yes
Fam111a	6.5e-08	0.447286	0.342	0	0.00129819	Up	yes
Eef1a1	5e-08	0.540327	0.973	0.972	0.000998186	Up	yes
Oaz1	9.21e-07	0.552456	0.959	0.931	0.0183752	Up	yes
Lypd8	6.57e-07	0.561389	0.356	0.028	0.0131211	Up	yes
Amhr2	2.28e-06	0.606765	0.521	0.139	0.0455549	Up	yes
Psme1	2.26e-07	0.607275	0.959	0.931	0.00450478	Up	yes
B2m	5.8e-11	0.73536	0.986	0.931	1.16e-06	Up	yes
Nenf	2.35e-06	0.753927	0.945	0.903	0.0469191	Up	yes
Ipo5	3.64e-07	0.756378	0.658	0.264	0.00726987	Up	yes
Kdm6b	1.06e-06	0.761271	0.699	0.319	0.0211118	Up	yes
AY172581.24	3.95e-09	0.771132	1	0.986	7.89e-05	Up	yes
Nipa2	1.82e-06	0.802134	0.795	0.597	0.0362398	Up	yes
Cd59	2.53e-07	0.831606	0.904	0.819	0.00505005	Up	yes
Tpt1	3.59e-09	0.883255	1	1	7.17e-05	Up	yes
Smim3	1.7e-08	0.957026	0.685	0.292	0.000340134	Up	yes
H3f3b	5.87e-07	0.967623	0.932	0.931	0.0117253	Up	yes
Psap	7.95e-10	0.99571	0.918	0.889	1.59e-05	Up	yes
Aldh2	3.83e-08	1.00115	0.918	0.722	0.000763629	Up	yes
Sec11c	1.69e-08	1.07702	0.973	0.917	0.000336469	Up	yes
Elovl5	7.41e-08	1.14652	0.562	0.153	0.00147947	Up	yes
LOC100361457	1.45e-07	1.21654	0.863	0.639	0.00290239	Up	yes
Actg1	1.01e-07	1.22216	0.945	0.958	0.0020153	Up	yes
Pqlc1	1.69e-07	1.24252	0.767	0.486	0.00338027	Up	yes
Fosb	1.76e-06	1.25891	0.836	0.653	0.0351169	Up	yes
Gpha2	2.27e-09	1.26989	0.616	0.139	4.53e-05	Up	yes
Gem	4.21e-08	1.28032	0.863	0.653	0.00083955	Up	yes
Ptp4a1	1.12e-07	1.28856	0.863	0.653	0.00222755	Up	yes
Mat2a	1.87e-09	1.32753	0.904	0.722	3.74e-05	Up	yes
Ifi27	2.92e-10	1.34864	0.918	0.681	5.83e-06	Up	yes
LOC100360791	4.44e-15	1.35166	0.986	0.958	8.87e-11	Up	yes
Cdk11b	2.23e-07	1.37154	0.822	0.583	0.00445056	Up	yes
Rheb	9.24e-13	1.3774	0.945	0.903	1.85e-08	Up	yes
Crem	9.67e-08	1.40012	0.877	0.833	0.00193066	Up	yes
Txnrd1	1.43e-06	1.40598	0.863	0.653	0.0285295	Up	yes
Syt4	2.31e-06	1.62485	0.849	0.819	0.0460612	Up	yes
Arih1	1.6e-11	1.62929	0.89	0.694	3.19e-07	Up	yes
Ezr	3.71e-10	1.62961	0.863	0.569	7.4e-06	Up	yes
Slc17a6	3.08e-10	1.63038	0.849	0.597	6.15e-06	Up	yes
Errfi1	2.65e-07	1.64484	0.753	0.417	0.00529733	Up	yes
Sumo1	2.17e-11	1.64955	0.932	0.875	4.34e-07	Up	yes
Actb	3.18e-11	1.81904	0.945	0.958	6.35e-07	Up	yes
Defb24	4.76e-09	1.8315	0.671	0.208	9.5e-05	Up	yes
Dclk1	7.4e-08	1.85048	0.822	0.708	0.00147684	Up	yes
Cwc25	2.12e-07	2.24012	0.699	0.417	0.00422163	Up	yes
Fdx1	3.39e-07	2.38885	0.795	0.625	0.00676852	Up	yes
Lhb	5.32e-06	-1.18396	0.904	0.986	0.106083	Down	no
Fshb	0.112503	-1.11467	0.808	0.708	1	Down	no
Gnrhr	0.0185154	-0.347731	0.877	0.875	1	Down	no
Cga	0.0774523	0.278395	1	1	1	Up	no
