# Supplementary material for: Single-Cell Transcriptional Profile Construction of Rat Pituitary Glands before and after Sexual Maturation and Identification of Novel Marker Spp1 in Gonadotropes
Source: Int J Mol Sci. 2024 Apr 25;25(9):4694. doi: 10.3390/ijms25094694 (PMC11083676; doi:10.3390/ijms25094694)
Supplement: Supplementary file 1 [file ijms-25-04694-s001.zip › Supplementary Table 7-Gonadotrope of GO enrichment.xls]

## Sheet: Supplementary Table 6-Gonadotro
ONTOLOGY	ID	Description	GeneRatio	BgRatio	pvalue	p.adjust	qvalue	geneID	Count	Significant
BP	GO:0060426	lung vasculature development	2/101	5/22540	0.000197067	0.0215451	0.0148919	ENSRNOG00000021750/ENSRNOG00000058186	2	yes
BP	GO:0070995	NADPH oxidation	2/101	6/22540	0.000294735	0.0215451	0.0148919	ENSRNOG00000012123/ENSRNOG00000009088	2	yes
BP	GO:0051591	response to cAMP	4/101	78/22540	0.000420073	0.0279158	0.0192952	ENSRNOG00000013520/ENSRNOG00000014900/ENSRNOG00000002693/ENSRNOG00000046667	4	yes
BP	GO:0006687	glycosphingolipid metabolic process	2/101	8/22540	0.00054696	0.0300323	0.0207582	ENSRNOG00000000571/ENSRNOG00000014900	2	yes
BP	GO:0015986	proton motive force-driven ATP synthesis	3/101	38/22540	0.000657342	0.0300323	0.0207582	ENSRNOG00000002840/ENSRNOG00000007235/ENSRNOG00000019223	3	yes
BP	GO:0071364	cellular response to epidermal growth factor stimulus	3/101	40/22540	0.00076488	0.0328898	0.0227333	ENSRNOG00000009439/ENSRNOG00000021750/ENSRNOG00000058186	3	yes
BP	GO:0006749	glutathione metabolic process	3/101	46/22540	0.00115255	0.0421256	0.029117	ENSRNOG00000058105/ENSRNOG00000013604/ENSRNOG00000009088	3	yes
BP	GO:0009142	nucleoside triphosphate biosynthetic process	2/101	11/22540	0.001065	0.0421256	0.029117	ENSRNOG00000005587/ENSRNOG00000002693	2	yes
BP	GO:0046034	ATP metabolic process	3/101	46/22540	0.00115255	0.0421256	0.029117	ENSRNOG00000002840/ENSRNOG00000007235/ENSRNOG00000019223	3	yes
BP	GO:0006334	nucleosome assembly	4/101	106/22540	0.00132954	0.0462806	0.0319889	ENSRNOG00000009266/ENSRNOG00000043419/ENSRNOG00000006532/ENSRNOG00000004616	4	yes
CC	GO:0097433	dense body	3/101	8/22540	4.81e-06	0.00351696	0.0024309	ENSRNOG00000034254/ENSRNOG00000053452/ENSRNOG00000036701	3	yes
CC	GO:0005833	hemoglobin complex	3/101	11/22540	1.4e-05	0.00513076	0.00354635	ENSRNOG00000058105/ENSRNOG00000029886/ENSRNOG00000061299	3	yes
CC	GO:0000275	mitochondrial proton-transporting ATP synthase complex, catalytic sector F(1)	2/101	6/22540	0.000294735	0.0215451	0.0148919	ENSRNOG00000002840/ENSRNOG00000019223	2	yes
CC	GO:0045261	proton-transporting ATP synthase complex, catalytic core F(1)	2/101	6/22540	0.000294735	0.0215451	0.0148919	ENSRNOG00000002840/ENSRNOG00000019223	2	yes
CC	GO:0005753	mitochondrial proton-transporting ATP synthase complex	3/101	38/22540	0.000657342	0.0300323	0.0207582	ENSRNOG00000002840/ENSRNOG00000007235/ENSRNOG00000019223	3	yes
CC	GO:0005925	focal adhesion	8/101	424/22540	0.000645702	0.0300323	0.0207582	ENSRNOG00000034254/ENSRNOG00000017123/ENSRNOG00000018524/ENSRNOG00000003029/ENSRNOG00000053452/ENSRNOG00000036701/ENSRNOG00000042821/ENSRNOG00000004616	8	yes
MF	GO:0005344	oxygen carrier activity	3/101	14/22540	3.07e-05	0.00747238	0.00516487	ENSRNOG00000058105/ENSRNOG00000029886/ENSRNOG00000061299	3	yes
MF	GO:0046933	proton-transporting ATP synthase activity, rotational mechanism	3/101	19/22540	8.03e-05	0.014678	0.0101453	ENSRNOG00000002840/ENSRNOG00000007235/ENSRNOG00000019223	3	yes
MF	GO:0019825	oxygen binding	3/101	23/22540	0.000144893	0.0211833	0.0146418	ENSRNOG00000058105/ENSRNOG00000029886/ENSRNOG00000061299	3	yes
MF	GO:0051537	2 iron, 2 sulfur cluster binding	3/101	27/22540	0.000236212	0.0215451	0.0148919	ENSRNOG00000000610/ENSRNOG00000000701/ENSRNOG00000012123	3	yes
MF	GO:0003924	GTPase activity	6/101	220/22540	0.000473336	0.0288341	0.0199299	ENSRNOG00000050578/ENSRNOG00000015160/ENSRNOG00000009439/ENSRNOG00000019570/ENSRNOG00000061216/ENSRNOG00000011646	6	yes
