# Supplementary material for: Single-Cell Transcriptional Profile Construction of Rat Pituitary Glands before and after Sexual Maturation and Identification of Novel Marker Spp1 in Gonadotropes
Source: Int J Mol Sci. 2024 Apr 25;25(9):4694. doi: 10.3390/ijms25094694 (PMC11083676; doi:10.3390/ijms25094694)
Supplement: Supplementary file 1 [file ijms-25-04694-s001.zip › Supplementary Table 8-List of marker genes.xlsx]

## Sheet: merge_all.markers
Gene_name	p_val	avg_logFC	pct.1	pct.2	p_val_adj	cluster	gene
Cd24	0	1.40921	0.993	0.53	0	1	Cd24
Krt18	0	1.35035	0.989	0.612	0	1	Krt18
Epcam	0	1.3497	0.996	0.663	0	1	Epcam
Rnd3	0	1.32609	0.983	0.548	0	1	Rnd3
Ezr	0	1.26708	0.986	0.633	0	1	Ezr
Fam46b	0	1.24543	0.857	0.26	0	1	Fam46b
Msx1	0	1.23542	0.907	0.465	0	1	Msx1
Kcnk1	0	1.22812	0.851	0.317	0	1	Kcnk1
Zfp36l1	0	1.20855	0.99	0.614	0	1	Zfp36l1
Fosb	0	1.16613	0.999	0.714	0	1	Fosb
Dstn	0	1.15696	0.995	0.853	0	1	Dstn
Tnfrsf12a	0	1.15276	0.984	0.574	0	1	Tnfrsf12a
Dnaja1	0	1.09291	0.994	0.827	0	1	Dnaja1
Ccdc80	0	1.05595	0.951	0.523	0	1	Ccdc80
Ppp1r15a	0	1.04299	0.995	0.714	0	1	Ppp1r15a
Arl4a	0	1.03753	0.942	0.594	0	1	Arl4a
S100a10	0	1.0303	0.997	0.747	0	1	S100a10
Hspb8	0	1.02242	0.938	0.435	0	1	Hspb8
Epha2	0	1.00358	0.824	0.307	0	1	Epha2
Aldh2	0	1.00303	0.958	0.538	0	1	Aldh2
Zfand5	0	0.992693	0.988	0.735	0	1	Zfand5
Amd1	0	0.983097	0.959	0.665	0	1	Amd1
Cd9	0	0.980293	0.994	0.643	0	1	Cd9
PVR	0	0.959614	0.858	0.395	0	1	PVR
S100a11	0	0.95511	0.985	0.635	0	1	S100a11
Ddx5	0	0.948446	0.999	0.896	0	1	Ddx5
Krt8	0	0.945281	0.953	0.54	0	1	Krt8
Ppp2r2b	0	0.943412	0.837	0.387	0	1	Ppp2r2b
Capn6	0	0.935632	0.928	0.441	0	1	Capn6
Ubc	0	0.900674	0.999	0.916	0	1	Ubc
Efnb2	0	0.879665	0.866	0.389	0	1	Efnb2
Errfi1	4.489e-305	1.00509	0.926	0.511	8.9596e-301	1	Errfi1
Cryab	6.12954e-305	1.23955	0.929	0.59	1.22339e-300	1	Cryab
Emp1	5.2545e-303	1.02838	0.922	0.464	1.04875e-298	1	Emp1
Mpzl2	1.11305e-301	0.771182	0.689	0.258	2.22153e-297	1	Mpzl2
Mlf1	1.86196e-299	1.21796	0.751	0.335	3.7163e-295	1	Mlf1
Pxdc1	7.26624e-299	0.981448	0.833	0.409	1.45027e-294	1	Pxdc1
Cnn3	3.2554e-298	0.890763	0.98	0.607	6.49746e-294	1	Cnn3
Plat	1.60127e-293	0.979893	0.928	0.49	3.19597e-289	1	Plat
Gstm7	4.6476e-293	0.881819	0.939	0.518	9.27614e-289	1	Gstm7
Klf5	8.11799e-290	0.888259	0.802	0.358	1.62027e-285	1	Klf5
Hey2	3.16397e-289	0.887485	0.775	0.333	6.31497e-285	1	Hey2
Nfia	2.82769e-288	0.859188	0.917	0.531	5.64379e-284	1	Nfia
Lmo4	2.85072e-285	0.879462	0.912	0.56	5.68975e-281	1	Lmo4
Csrp2	7.15228e-285	0.916889	0.859	0.423	1.42752e-280	1	Csrp2
Ifrd1	7.06207e-283	1.03959	0.976	0.679	1.40952e-278	1	Ifrd1
Gadd45a	1.74551e-279	0.98073	0.946	0.607	3.48386e-275	1	Gadd45a
Srf	1.12405e-276	0.922555	0.853	0.469	2.2435e-272	1	Srf
Dnajb9	9.05293e-272	1.01646	0.941	0.677	1.80687e-267	1	Dnajb9
Nrcam	1.93331e-270	0.834098	0.943	0.55	3.8587e-266	1	Nrcam
NEWGENE-620381	4.78091e-270	0.758031	0.894	0.475	9.54221e-266	1	NEWGENE-620381
Atf3	5.64468e-268	1.03217	0.926	0.554	1.12662e-263	1	Atf3
Phlda1	4.27249e-267	0.99901	0.906	0.51	8.52746e-263	1	Phlda1
Fhad1	1.40482e-265	0.718436	0.822	0.364	2.80388e-261	1	Fhad1
Acsm5	1.71512e-265	0.701537	0.613	0.228	3.42321e-261	1	Acsm5
Azin1	3.12447e-263	0.83173	0.927	0.608	6.23613e-259	1	Azin1
Jund	1.6363e-262	0.893436	0.986	0.77	3.26588e-258	1	Jund
Csnk1a1	2.21489e-259	0.761812	0.978	0.769	4.42069e-255	1	Csnk1a1
Tmsbl1	2.70734e-256	0.833285	0.883	0.516	5.40359e-252	1	Tmsbl1
Dclk1	2.89113e-253	0.928428	0.896	0.526	5.7704e-249	1	Dclk1
Igfbp2	2.81593e-252	0.528858	0.705	0.302	5.62032e-248	1	Igfbp2
Amotl2	2.10906e-250	0.794721	0.777	0.368	4.20947e-246	1	Amotl2
Klf6	2.2104e-247	0.916573	0.967	0.618	4.41173e-243	1	Klf6
Calm2.1	2.44595e-246	0.708345	0.991	0.819	4.88187e-242	1	Calm2.1
Ckb	9.95279e-243	0.810208	0.997	0.819	1.98648e-238	1	Ckb
Perp	1.29211e-241	0.683848	0.58	0.218	2.57891e-237	1	Perp
Timp1	5.16901e-240	0.831518	0.991	0.77	1.03168e-235	1	Timp1
Rbpms	3.37511e-237	0.744938	0.889	0.471	6.73639e-233	1	Rbpms
Phgdh	4.01365e-237	0.706793	0.843	0.434	8.01085e-233	1	Phgdh
Mt2A	1.21391e-235	0.830431	0.934	0.575	2.42284e-231	1	Mt2A
Dapl1	1.11935e-233	0.826784	0.739	0.356	2.2341e-229	1	Dapl1
Skp1	1.63128e-231	0.69563	0.961	0.738	3.25588e-227	1	Skp1
Cebpb	4.66455e-231	0.784236	0.995	0.762	9.30997e-227	1	Cebpb
Atp1b1	3.38429e-229	0.776538	0.956	0.697	6.75471e-225	1	Atp1b1
Hsd11b1	4.29333e-229	0.832682	0.812	0.407	8.56905e-225	1	Hsd11b1
Csrnp1	1.70831e-227	0.784153	0.858	0.499	3.40963e-223	1	Csrnp1
Dctn6	1.40939e-226	0.768534	0.797	0.455	2.81301e-222	1	Dctn6
Klf9	4.01101e-226	0.782772	0.911	0.597	8.00558e-222	1	Klf9
Dscam	9.60584e-225	0.702726	0.502	0.177	1.91723e-220	1	Dscam
Crlf1	1.7366e-224	0.713304	0.879	0.439	3.46609e-220	1	Crlf1
S100a1	5.02095e-224	0.671573	0.826	0.437	1.00213e-219	1	S100a1
Bcam	9.30015e-223	0.643755	0.683	0.306	1.85622e-218	1	Bcam
Pdpn	2.22664e-220	0.841223	0.755	0.36	4.44416e-216	1	Pdpn
Mest	3.55358e-220	0.83033	0.813	0.455	7.0926e-216	1	Mest
Gpx1	5.10007e-220	0.895031	0.948	0.719	1.01792e-215	1	Gpx1
Pnrc1	8.38338e-220	0.749547	0.973	0.776	1.67324e-215	1	Pnrc1
Thbs1	2.30272e-218	0.644129	0.669	0.269	4.596e-214	1	Thbs1
Magoh	1.14031e-217	0.707227	0.886	0.605	2.27595e-213	1	Magoh
Pdp1	5.17748e-217	0.743858	0.701	0.331	1.03337e-212	1	Pdp1
Klhl21	1.74898e-214	0.711665	0.723	0.36	3.49079e-210	1	Klhl21
Rsrp1	2.7579e-214	0.841656	0.953	0.786	5.50449e-210	1	Rsrp1
Spint2	7.79248e-214	0.585345	0.995	0.822	1.5553e-209	1	Spint2
Maff	1.94055e-212	0.961378	0.873	0.522	3.87314e-208	1	Maff
Nr4a3	8.82971e-212	0.994767	0.759	0.406	1.76232e-207	1	Nr4a3
Eif4a1	2.14871e-211	0.679802	0.983	0.827	4.2886e-207	1	Eif4a1
Anxa1	2.66195e-211	0.849265	0.886	0.502	5.31299e-207	1	Anxa1
Prdx6	6.37579e-208	0.687735	0.84	0.511	1.27254e-203	1	Prdx6
F2rl1	1.78419e-207	0.643993	0.534	0.197	3.56106e-203	1	F2rl1
Tiparp	2.63327e-207	0.770893	0.815	0.463	5.25575e-203	1	Tiparp
Marcksl1	4.96123e-206	0.703201	0.788	0.416	9.90213e-202	1	Marcksl1
Lmna	1.55357e-205	0.792035	0.949	0.663	3.10077e-201	1	Lmna
Irs2	9.6861e-205	0.757322	0.843	0.51	1.93325e-200	1	Irs2
Cd81	2.20181e-204	0.644736	0.995	0.87	4.3946e-200	1	Cd81
Sdc4	2.49268e-203	0.579913	0.887	0.458	4.97514e-199	1	Sdc4
Ezh2	2.77665e-203	0.788286	0.653	0.321	5.54191e-199	1	Ezh2
NEWGENE-619861	1.97031e-200	0.626944	0.985	0.803	3.93254e-196	1	NEWGENE-619861
S100a6	4.10765e-198	0.688672	0.891	0.497	8.19846e-194	1	S100a6
Pabpn1	1.00116e-197	0.609436	0.968	0.778	1.99821e-193	1	Pabpn1
Wfdc2	2.62985e-197	0.691524	0.848	0.492	5.24893e-193	1	Wfdc2
LOC100909712	8.90946e-195	0.62811	0.954	0.695	1.77824e-190	1	LOC100909712
Pcf11	1.6417e-194	0.691851	0.792	0.481	3.27667e-190	1	Pcf11
Lmo7	2.28311e-193	0.662775	0.606	0.285	4.55685e-189	1	Lmo7
Trip6	5.0951e-193	0.625095	0.644	0.291	1.01693e-188	1	Trip6
Tmem47	3.73037e-192	0.693867	0.83	0.485	7.44545e-188	1	Tmem47
Mageh1	4.28816e-192	0.701282	0.909	0.612	8.55874e-188	1	Mageh1
Flnc	5.41312e-191	0.803	0.742	0.373	1.0804e-186	1	Flnc
Klf4	6.05138e-191	0.914994	0.838	0.508	1.2078e-186	1	Klf4
Rcan1	6.94699e-190	0.74818	0.74	0.389	1.38655e-185	1	Rcan1
Mt3	2.69909e-189	0.663188	0.942	0.573	5.38712e-185	1	Mt3
Ccdc153	7.8393e-187	0.552201	0.539	0.217	1.56465e-182	1	Ccdc153
Eif1	8.36557e-187	0.441472	1	0.97	1.66968e-182	1	Eif1
Ppp1r10	9.43849e-187	0.718459	0.877	0.621	1.88383e-182	1	Ppp1r10
Actb	4.01933e-185	0.621137	0.998	0.929	8.02218e-181	1	Actb
LOC100912195	4.81985e-185	0.700983	0.881	0.577	9.61994e-181	1	LOC100912195
Tagln2	5.55776e-185	0.713085	0.935	0.586	1.10927e-180	1	Tagln2
Pla2g7	8.69137e-185	0.699626	0.705	0.352	1.73471e-180	1	Pla2g7
Tes	1.91419e-183	0.663613	0.715	0.369	3.82053e-179	1	Tes
Ywhaz	6.39794e-183	0.635589	0.918	0.674	1.27696e-178	1	Ywhaz
Clu	1.04722e-182	0.689483	0.986	0.777	2.09015e-178	1	Clu
Pelo	4.96477e-182	0.667924	0.827	0.52	9.90919e-178	1	Pelo
Dlgap4	8.7542e-181	0.602392	0.731	0.398	1.74725e-176	1	Dlgap4
Rassf1	1.15444e-180	0.731519	0.788	0.474	2.30415e-176	1	Rassf1
Crip2	1.78813e-180	0.597528	0.876	0.522	3.56893e-176	1	Crip2
Sdc2	2.48613e-180	0.586711	0.87	0.566	4.96207e-176	1	Sdc2
Tf	8.05153e-180	0.475696	0.785	0.468	1.607e-175	1	Tf
Tob1	8.15388e-180	0.817993	0.784	0.498	1.62743e-175	1	Tob1
Plch1	3.46028e-178	0.569978	0.573	0.258	6.90637e-174	1	Plch1
Rflnb	2.0775e-177	0.596311	0.76	0.405	4.14649e-173	1	Rflnb
Ifitm3	2.77881e-177	0.721387	0.982	0.692	5.54623e-173	1	Ifitm3
Atf4	4.90791e-177	0.633637	0.991	0.815	9.79569e-173	1	Atf4
Bag3	3.81825e-176	0.689434	0.759	0.438	7.62084e-172	1	Bag3
Arf4	4.06189e-176	0.629636	0.952	0.756	8.10713e-172	1	Arf4
Mpp6	4.77909e-176	0.591744	0.779	0.441	9.53858e-172	1	Mpp6
Nsg2	3.08718e-175	0.572951	0.784	0.47	6.16169e-171	1	Nsg2
Arl5b	3.29219e-175	0.663697	0.769	0.456	6.57088e-171	1	Arl5b
F11r	1.02606e-174	0.586351	0.641	0.313	2.04791e-170	1	F11r
Nudt4	1.1445e-174	0.700831	0.823	0.502	2.28431e-170	1	Nudt4
Actg1	1.35405e-174	0.631397	0.999	0.921	2.70255e-170	1	Actg1
Dlc1	8.94164e-174	0.621657	0.686	0.345	1.78466e-169	1	Dlc1
Gsta4	1.55325e-173	0.51917	0.861	0.526	3.10013e-169	1	Gsta4
Srsf3	3.29597e-173	0.657764	0.961	0.764	6.57842e-169	1	Srsf3
Slc9a3r1	1.94814e-172	0.531427	0.609	0.282	3.8883e-168	1	Slc9a3r1
Ahnak	5.76836e-172	0.572459	0.896	0.511	1.15131e-167	1	Ahnak
Ntrk2	7.61698e-172	0.619579	0.798	0.461	1.52027e-167	1	Ntrk2
S100a16	2.10138e-171	0.565559	0.944	0.553	4.19414e-167	1	S100a16
Rheb	1.9402e-169	0.620149	0.981	0.802	3.87244e-165	1	Rheb
Ocln	4.20309e-169	0.548391	0.567	0.26	8.38895e-165	1	Ocln
Aplp2	7.47518e-169	0.575051	0.913	0.64	1.49197e-164	1	Aplp2
Rn60-1-2212.4	6.06262e-164	0.48279	0.999	0.914	1.21004e-159	1	Rn60-1-2212.4
Pgrmc1	1.98678e-163	0.577021	0.913	0.685	3.96541e-159	1	Pgrmc1
Tra2b	3.64274e-163	0.61338	0.85	0.607	7.27054e-159	1	Tra2b
Odc1	3.0075e-162	0.716316	0.83	0.58	6.00267e-158	1	Odc1
Chka	3.50331e-161	0.700499	0.596	0.314	6.99226e-157	1	Chka
Nr4a1	2.00074e-160	0.726424	0.812	0.505	3.99328e-156	1	Nr4a1
Tmem30b	3.11752e-160	0.490196	0.488	0.199	6.22225e-156	1	Tmem30b
Aldoc	1.30041e-159	0.425263	0.89	0.5	2.59549e-155	1	Aldoc
Fxyd1	2.12381e-159	0.46652	0.815	0.437	4.23892e-155	1	Fxyd1
Tsc22d2	2.17989e-159	0.690984	0.703	0.398	4.35084e-155	1	Tsc22d2
Pebp1	4.43647e-159	0.514917	0.978	0.812	8.85475e-155	1	Pebp1
Tspan12	9.8607e-159	0.508241	0.668	0.353	1.9681e-154	1	Tspan12
Ube2s	1.33117e-158	0.622775	0.928	0.72	2.65688e-154	1	Ube2s
Ripk4	1.58508e-158	0.527168	0.467	0.193	3.16366e-154	1	Ripk4
Penk	9.14264e-158	0.555098	0.849	0.468	1.82478e-153	1	Penk
Tpbg	9.06017e-157	0.559798	0.602	0.28	1.80832e-152	1	Tpbg
Cdh1	9.67644e-157	0.441059	0.52	0.21	1.93132e-152	1	Cdh1
Rsad2	1.42064e-156	0.812125	0.503	0.217	2.83546e-152	1	Rsad2
Hsp90ab1	8.35265e-156	0.413161	0.999	0.971	1.6671e-151	1	Hsp90ab1
Slc1a3	8.13293e-155	0.512702	0.674	0.331	1.62325e-150	1	Slc1a3
Wsb1	8.53961e-155	0.622556	0.777	0.492	1.70442e-150	1	Wsb1
Srsf2	3.83843e-154	0.55398	0.979	0.807	7.66112e-150	1	Srsf2
Prps2	1.82997e-150	0.563705	0.655	0.353	3.65243e-146	1	Prps2
Cldn3	3.11938e-149	0.569641	0.497	0.216	6.22596e-145	1	Cldn3
Mdk	3.76253e-149	0.466904	0.823	0.47	7.50964e-145	1	Mdk
Rtn4	3.79332e-148	0.590443	0.921	0.687	7.57108e-144	1	Rtn4
F3	3.63788e-147	0.503273	0.559	0.255	7.26085e-143	1	F3
Mgst1	5.67048e-147	0.450884	0.888	0.549	1.13177e-142	1	Mgst1
Hnrnpdl	1.8277e-146	0.583055	0.805	0.553	3.6479e-142	1	Hnrnpdl
Lysmd3	1.22915e-145	0.649109	0.759	0.499	2.45325e-141	1	Lysmd3
Idh2	3.42564e-145	0.501235	0.741	0.471	6.83724e-141	1	Idh2
Rhob	2.66466e-143	0.562935	0.906	0.612	5.31839e-139	1	Rhob
Tspan6	2.70278e-143	0.457042	0.907	0.624	5.39449e-139	1	Tspan6
Ptprf	3.14046e-143	0.537029	0.667	0.379	6.26805e-139	1	Ptprf
Arl13b	6.16104e-143	0.568442	0.634	0.364	1.22968e-138	1	Arl13b
Lrp2	8.95718e-143	0.460059	0.343	0.121	1.78776e-138	1	Lrp2
Mapre1	1.64512e-142	0.554148	0.869	0.632	3.28349e-138	1	Mapre1
Slc3a2	6.42359e-142	0.524475	0.98	0.788	1.28208e-137	1	Slc3a2
Anxa2	7.36618e-142	0.51819	0.858	0.553	1.47022e-137	1	Anxa2
Mpp5	1.17009e-141	0.568255	0.639	0.361	2.33538e-137	1	Mpp5
Pnp	1.83018e-141	0.51418	0.865	0.574	3.65285e-137	1	Pnp
Arhgap5	1.46558e-140	0.51571	0.795	0.528	2.92514e-136	1	Arhgap5
Mt1m	2.28875e-140	0.48687	0.587	0.289	4.56812e-136	1	Mt1m
App	3.63086e-140	0.492556	0.967	0.755	7.24684e-136	1	App
Fbxo30	2.38388e-139	0.606751	0.631	0.363	4.75799e-135	1	Fbxo30
Golph3	7.54465e-139	0.600908	0.834	0.596	1.50584e-134	1	Golph3
Coq10b	9.63464e-139	0.595497	0.88	0.588	1.92298e-134	1	Coq10b
Mgat4a	5.24705e-138	0.488423	0.501	0.234	1.04726e-133	1	Mgat4a
Gadd45b	6.59246e-138	0.54512	0.924	0.65	1.31579e-133	1	Gadd45b
Runx1	7.55461e-138	0.516027	0.613	0.302	1.50782e-133	1	Runx1
Smpdl3a	6.33609e-137	0.437948	0.586	0.295	1.26462e-132	1	Smpdl3a
Actn1	6.54101e-137	0.54133	0.686	0.375	1.30552e-132	1	Actn1
Txlng	2.56893e-136	0.555485	0.568	0.305	5.12733e-132	1	Txlng
Cfl1	2.88234e-136	0.539516	0.995	0.88	5.75286e-132	1	Cfl1
Ppp2cb	6.66061e-136	0.548345	0.788	0.541	1.32939e-131	1	Ppp2cb
Gstm6	1.65381e-135	0.404739	0.401	0.159	3.30084e-131	1	Gstm6
Gcnt2	1.76184e-135	0.496988	0.514	0.242	3.51645e-131	1	Gcnt2
Fxyd6	2.89239e-135	0.45206	0.574	0.296	5.77293e-131	1	Fxyd6
Laptm4a	7.73541e-135	0.418105	0.991	0.875	1.54391e-130	1	Laptm4a
Ywhaq	1.6029e-134	0.453487	0.963	0.817	3.19922e-130	1	Ywhaq
Nasp	7.0745e-134	0.572007	0.726	0.456	1.412e-129	1	Nasp
Hmgb2l1	4.7129e-133	0.345442	0.841	0.573	9.40648e-129	1	Hmgb2l1
Tmem98	4.72284e-133	0.424198	0.642	0.337	9.42632e-129	1	Tmem98
Sox9	8.10591e-133	0.54198	0.619	0.315	1.61786e-128	1	Sox9
Pard6b	1.12418e-132	0.448891	0.406	0.164	2.24375e-128	1	Pard6b
Fosl1	1.69402e-132	0.58544	0.654	0.352	3.38109e-128	1	Fosl1
Sertad1	2.39956e-132	0.584784	0.872	0.624	4.78928e-128	1	Sertad1
Fermt2	6.95769e-132	0.560041	0.8	0.531	1.38869e-127	1	Fermt2
Sub1	8.19956e-132	0.411767	0.982	0.861	1.63655e-127	1	Sub1
Gmpr	3.31621e-131	0.481799	0.644	0.366	6.61882e-127	1	Gmpr
Vasn	4.87734e-131	0.470735	0.55	0.256	9.73468e-127	1	Vasn
Ptrf	1.06997e-130	0.471178	0.82	0.473	2.13555e-126	1	Ptrf
Egr1	1.662e-130	0.399714	0.946	0.692	3.31718e-126	1	Egr1
Psap	2.54229e-130	0.423013	0.988	0.814	5.07415e-126	1	Psap
Hn1	3.40788e-130	0.5722	0.896	0.65	6.80179e-126	1	Hn1
Eno1	2.9923e-129	0.478822	0.867	0.642	5.97233e-125	1	Eno1
Gstm1	3.62808e-129	0.364997	0.85	0.499	7.24128e-125	1	Gstm1
Fgf13	5.79254e-129	0.435351	0.325	0.117	1.15613e-124	1	Fgf13
Sf1	1.58799e-127	0.566638	0.823	0.589	3.16948e-123	1	Sf1
Slc25a25	1.72366e-127	0.561658	0.592	0.332	3.44025e-123	1	Slc25a25
Eif1b	7.45302e-127	0.5914	0.887	0.691	1.48755e-122	1	Eif1b
Prrx1	3.24879e-126	0.433673	0.524	0.255	6.48427e-122	1	Prrx1
Acsm3	3.28868e-126	0.404255	0.338	0.126	6.56388e-122	1	Acsm3
Srrm2	1.91882e-125	0.443638	0.975	0.815	3.82977e-121	1	Srrm2
Ddx17	3.1741e-125	0.483054	0.878	0.664	6.33519e-121	1	Ddx17
Erf	1.16704e-124	0.517629	0.536	0.284	2.32929e-120	1	Erf
Ptprd	1.2406e-124	0.516879	0.597	0.336	2.47611e-120	1	Ptprd
Mbnl2	2.68027e-124	0.540519	0.915	0.706	5.34955e-120	1	Mbnl2
Pawr	6.43416e-124	0.460751	0.496	0.237	1.28419e-119	1	Pawr
Lhfp	1.00171e-123	0.417206	0.587	0.306	1.99931e-119	1	Lhfp
Galm	2.16107e-123	0.464504	0.564	0.288	4.31328e-119	1	Galm
Acss3	2.91035e-123	0.419155	0.43	0.193	5.80876e-119	1	Acss3
Vgll4	2.99813e-123	0.53813	0.741	0.463	5.98398e-119	1	Vgll4
Hnrnpu	1.36993e-122	0.512654	0.936	0.754	2.73424e-118	1	Hnrnpu
Akirin2	1.89676e-122	0.530765	0.772	0.534	3.78574e-118	1	Akirin2
Cldn9	2.05126e-122	0.598469	0.62	0.355	4.0941e-118	1	Cldn9
Nf1x	5.94626e-122	0.422051	0.547	0.279	1.18681e-117	1	Nf1x
Igfbp5	6.48113e-122	0.350372	0.993	0.663	1.29357e-117	1	Igfbp5
Dnajb4	7.96978e-122	0.619644	0.636	0.383	1.59069e-117	1	Dnajb4
Rassf9	1.11742e-121	0.478893	0.553	0.284	2.23025e-117	1	Rassf9
Pfkl	5.07419e-121	0.447575	0.727	0.479	1.01276e-116	1	Pfkl
Sfpq	1.37295e-120	0.539409	0.862	0.653	2.74027e-116	1	Sfpq
Hexim1	1.41419e-120	0.549011	0.792	0.563	2.82258e-116	1	Hexim1
Rbbp6	1.53402e-120	0.639567	0.766	0.552	3.06174e-116	1	Rbbp6
LOC100361457	2.93721e-120	0.493853	0.903	0.635	5.86238e-116	1	LOC100361457
Btg1	3.21809e-120	0.337931	0.953	0.759	6.42298e-116	1	Btg1
Aldh3b1	1.66308e-119	0.396917	0.477	0.223	3.31933e-115	1	Aldh3b1
LOC103689931	1.68912e-119	0.496834	0.799	0.553	3.37131e-115	1	LOC103689931
Plekhb1	2.04642e-119	0.431111	0.68	0.405	4.08445e-115	1	Plekhb1
Prpf4b	2.90095e-119	0.521785	0.903	0.716	5.79001e-115	1	Prpf4b
LOC103694902	6.9933e-119	0.519506	0.855	0.653	1.39579e-114	1	LOC103694902
Tceal8	7.92452e-119	0.529631	0.87	0.653	1.58165e-114	1	Tceal8
AABR07026311.1	9.75466e-119	0.486543	0.888	0.688	1.94693e-114	1	AABR07026311.1
Cldn10	1.67802e-118	0.337339	0.48	0.222	3.34917e-114	1	Cldn10
Abat	2.93042e-118	0.398344	0.437	0.202	5.84883e-114	1	Abat
Capsl	3.92611e-118	0.389784	0.408	0.181	7.83612e-114	1	Capsl
Ddah2	6.85277e-118	0.403321	0.672	0.386	1.36775e-113	1	Ddah2
Mthfd1l	7.20538e-118	0.43071	0.466	0.224	1.43812e-113	1	Mthfd1l
Ptp4a1	1.18567e-117	0.517212	0.807	0.549	2.36648e-113	1	Ptp4a1
Notch1	2.09118e-117	0.396105	0.745	0.421	4.17379e-113	1	Notch1
Lcn2	2.2406e-117	0.49542	0.562	0.287	4.47201e-113	1	Lcn2
Cyp7b1	4.1551e-117	0.454183	0.575	0.303	8.29317e-113	1	Cyp7b1
Bicdl2	1.20722e-116	0.375746	0.304	0.111	2.40949e-112	1	Bicdl2
Higd1a	2.09767e-116	0.493878	0.767	0.53	4.18674e-112	1	Higd1a
Palld.1	3.91649e-116	0.593447	0.542	0.283	7.81692e-112	1	Palld.1
Sowahc	5.44059e-116	0.576683	0.54	0.282	1.08589e-111	1	Sowahc
Ets1	1.30913e-115	0.413973	0.782	0.445	2.61289e-111	1	Ets1
Mafk	1.48507e-115	0.465562	0.606	0.341	2.96405e-111	1	Mafk
Tceal9	1.71072e-115	0.489569	0.923	0.678	3.41442e-111	1	Tceal9
Atp1a1	1.21012e-114	0.429568	0.91	0.692	2.41528e-110	1	Atp1a1
Wls	1.38848e-114	0.431118	0.546	0.29	2.77126e-110	1	Wls
Rpl7	2.14143e-114	0.287116	0.999	0.978	4.27407e-110	1	Rpl7
Serpinb6	5.48439e-114	0.4091	0.83	0.585	1.09463e-109	1	Serpinb6
Rbm8a	8.85385e-114	0.423464	0.923	0.761	1.76714e-109	1	Rbm8a
Dynll1	3.64173e-113	0.450737	0.976	0.851	7.26853e-109	1	Dynll1
Dpy19l3	1.15476e-112	0.387727	0.411	0.188	2.30479e-108	1	Dpy19l3
Nrp2	1.30489e-112	0.361828	0.694	0.386	2.60442e-108	1	Nrp2
Pdha1	2.17819e-112	0.465258	0.716	0.471	4.34745e-108	1	Pdha1
Oaz1	1.29643e-111	0.380209	0.992	0.909	2.58754e-107	1	Oaz1
Gsn	1.34384e-111	0.298058	0.71	0.437	2.68218e-107	1	Gsn
Ext1	2.9968e-111	0.463182	0.566	0.321	5.98131e-107	1	Ext1
S100a13	3.14384e-111	0.414294	0.729	0.455	6.2748e-107	1	S100a13
Plp2	5.58029e-111	0.484558	0.595	0.348	1.11377e-106	1	Plp2
Lsr	6.79006e-111	0.412994	0.506	0.264	1.35523e-106	1	Lsr
Rps6ka5	1.52646e-109	0.514721	0.611	0.381	3.04666e-105	1	Rps6ka5
H3f3b	2.0769e-109	0.364116	0.999	0.952	4.14528e-105	1	H3f3b
Kitlg	2.18223e-109	0.346626	0.565	0.294	4.3555e-105	1	Kitlg
Tc2n	2.54765e-109	0.311264	0.332	0.131	5.08486e-105	1	Tc2n
Ech1	3.55145e-109	0.371148	0.822	0.579	7.08834e-105	1	Ech1
Ldhb	7.28805e-109	0.362066	0.757	0.45	1.45462e-104	1	Ldhb
Cd59	5.32254e-108	0.454203	0.811	0.589	1.06233e-103	1	Cd59
Krt78	1.12403e-107	0.281391	0.168	0.04	2.24345e-103	1	Krt78
Eif4e	2.9953e-107	0.47529	0.771	0.541	5.97831e-103	1	Eif4e
Spag9	1.77614e-106	0.43716	0.852	0.616	3.54499e-102	1	Spag9
Kif1b	4.93422e-106	0.483809	0.814	0.591	9.84822e-102	1	Kif1b
Rab25	1.21862e-105	0.449844	0.52	0.292	2.43224e-101	1	Rab25
Gkap1	5.95599e-105	0.45652	0.72	0.497	1.18876e-100	1	Gkap1
Chodl	6.7095e-105	0.302695	0.247	0.082	1.33915e-100	1	Chodl
Eif4g2	8.12521e-105	0.401218	0.973	0.829	1.62171e-100	1	Eif4g2
Ptch1	1.41795e-104	0.401486	0.483	0.249	2.83008e-100	1	Ptch1
Tubb2a	1.92428e-104	0.539667	0.783	0.531	3.84067e-100	1	Tubb2a
Il33	2.116e-104	0.368362	0.597	0.312	4.22333e-100	1	Il33
Il11ra1	2.70635e-104	0.389168	0.644	0.393	5.40161e-100	1	Il11ra1
Pdcd6	8.69323e-104	0.440236	0.845	0.637	1.73508e-99	1	Pdcd6
Crym	2.36805e-103	0.497418	0.433	0.209	4.72639e-99	1	Crym
Per2	2.94135e-103	0.442462	0.498	0.264	5.87064e-99	1	Per2
Anxa5	7.89965e-103	0.389572	0.96	0.768	1.57669e-98	1	Anxa5
Cyr61	2.67157e-102	0.41131	0.607	0.331	5.33219e-98	1	Cyr61
Patz1	3.37069e-102	0.330613	0.348	0.149	6.72755e-98	1	Patz1
Tst	4.56193e-102	0.35354	0.705	0.441	9.10515e-98	1	Tst
Id4	6.14855e-102	0.361803	0.729	0.444	1.22719e-97	1	Id4
Usp25	7.19616e-102	0.439118	0.682	0.445	1.43628e-97	1	Usp25
Nfe2l2	9.22085e-102	0.461648	0.783	0.53	1.84039e-97	1	Nfe2l2
Bdh2	1.12537e-101	0.33922	0.397	0.181	2.24612e-97	1	Bdh2
Cldnd1	1.3093e-101	0.459538	0.794	0.568	2.61323e-97	1	Cldnd1
Igfbpl1	4.63592e-101	0.507227	0.304	0.119	9.25282e-97	1	Igfbpl1
Ifitm1	5.4045e-101	0.254308	0.867	0.568	1.07868e-96	1	Ifitm1
Ddx3x	6.20087e-101	0.483981	0.78	0.569	1.23763e-96	1	Ddx3x
Frmd6	9.36259e-101	0.414272	0.612	0.352	1.86868e-96	1	Frmd6
Nefl	1.6549e-100	0.365482	0.417	0.192	3.30302e-96	1	Nefl
Prdx2	2.80089e-100	0.377213	0.979	0.844	5.5903e-96	1	Prdx2
Cdkn1a	3.16732e-100	0.564568	0.573	0.321	6.32166e-96	1	Cdkn1a
Eci2	4.73202e-100	0.412617	0.647	0.407	9.44464e-96	1	Eci2
RGD1565989	5.57127e-100	0.442374	0.527	0.297	1.11197e-95	1	RGD1565989
Pdcd4	4.59745e-98	0.376253	0.826	0.615	9.17604e-94	1	Pdcd4
Rbbp7	7.10722e-98	0.40472	0.84	0.632	1.41853e-93	1	Rbbp7
Col6a2	2.23236e-97	0.376255	0.508	0.27	4.45558e-93	1	Col6a2
Fam184a	3.02486e-97	0.507226	0.608	0.383	6.03732e-93	1	Fam184a
Tcf7l2	3.17951e-97	0.371958	0.528	0.284	6.34599e-93	1	Tcf7l2
Nuak2	4.94015e-97	0.461055	0.438	0.219	9.86004e-93	1	Nuak2
Flna	5.47548e-97	0.353843	0.641	0.368	1.09285e-92	1	Flna
Prkx	6.85252e-97	0.447471	0.505	0.278	1.3677e-92	1	Prkx
Impdh2	6.9053e-97	0.428246	0.762	0.539	1.37823e-92	1	Impdh2
Chmp4c	7.84611e-97	0.380271	0.422	0.209	1.566e-92	1	Chmp4c
Mex3c	9.25877e-97	0.448033	0.611	0.374	1.84796e-92	1	Mex3c
Hmgcs2	1.34519e-96	0.352594	0.31	0.126	2.68487e-92	1	Hmgcs2
Oat	2.00119e-96	0.440102	0.689	0.466	3.99417e-92	1	Oat
Grin2c	2.15645e-96	0.329225	0.356	0.158	4.30406e-92	1	Grin2c
Fat1	2.84102e-96	0.419006	0.569	0.336	5.67039e-92	1	Fat1
Arih1	5.23495e-96	0.451245	0.785	0.553	1.04484e-91	1	Arih1
Hdgf	2.06892e-95	0.425843	0.678	0.45	4.12935e-91	1	Hdgf
Tle3	4.55465e-95	0.375589	0.52	0.29	9.09063e-91	1	Tle3
Prdx1	4.71678e-95	0.397084	0.968	0.816	9.41423e-91	1	Prdx1
Slc38a2	5.06679e-95	0.433367	0.844	0.648	1.01128e-90	1	Slc38a2
Mum1l1	1.07077e-94	0.419751	0.413	0.199	2.13714e-90	1	Mum1l1
Col12a1	1.11062e-94	0.425453	0.383	0.176	2.21668e-90	1	Col12a1
Plscr1	1.25291e-94	0.436703	0.483	0.249	2.50068e-90	1	Plscr1
Hnrnph1	1.53773e-94	0.415839	0.862	0.675	3.06916e-90	1	Hnrnph1
Ghitm	1.92995e-94	0.402629	0.772	0.567	3.85199e-90	1	Ghitm
Tsc22d1	2.0096e-94	0.442771	0.811	0.593	4.01096e-90	1	Tsc22d1
Ubb	1.11166e-93	0.370504	1	0.978	2.21875e-89	1	Ubb
Ephx1	1.13692e-93	0.334025	0.615	0.349	2.26917e-89	1	Ephx1
Cdc42ep4	1.25414e-93	0.399617	0.472	0.253	2.50313e-89	1	Cdc42ep4
Slit2	2.69214e-93	0.377542	0.518	0.275	5.37324e-89	1	Slit2
Rai2	2.82253e-93	0.396569	0.403	0.2	5.63348e-89	1	Rai2
Amot	5.74325e-93	0.380075	0.353	0.161	1.1463e-88	1	Amot
Fgfr2	1.37767e-92	0.374395	0.425	0.214	2.7497e-88	1	Fgfr2
Rab11fip1	1.61366e-92	0.360314	0.468	0.241	3.2207e-88	1	Rab11fip1
Eci1	2.08017e-92	0.329662	0.763	0.537	4.15181e-88	1	Eci1
Ndrg2	2.65421e-92	0.266651	0.705	0.417	5.29754e-88	1	Ndrg2
Srgap3	8.60883e-92	0.361991	0.448	0.237	1.71824e-87	1	Srgap3
Hnrnpf	4.40476e-91	0.359104	0.961	0.792	8.79145e-87	1	Hnrnpf
Cnbp	5.49554e-91	0.35863	0.976	0.838	1.09685e-86	1	Cnbp
Dbi	6.15273e-91	0.261725	0.89	0.688	1.22802e-86	1	Dbi
Pitx2	1.73656e-90	0.441496	0.659	0.433	3.46601e-86	1	Pitx2
Sgms2	1.93276e-90	0.421134	0.414	0.209	3.85759e-86	1	Sgms2
Nr0b1	3.75975e-90	0.327801	0.347	0.153	7.50408e-86	1	Nr0b1
AABR07030823.1	5.14155e-90	0.393882	0.328	0.14	1.0262e-85	1	AABR07030823.1
Vegfa	7.58246e-90	0.398504	0.538	0.307	1.51338e-85	1	Vegfa
Kank4	1.21562e-89	0.289661	0.317	0.136	2.42625e-85	1	Kank4
Sncaip	7.74293e-89	0.338408	0.39	0.185	1.54541e-84	1	Sncaip
Ldha	7.93363e-89	0.393051	0.929	0.746	1.58347e-84	1	Ldha
Chrnb1	1.03395e-88	0.338222	0.312	0.136	2.06365e-84	1	Chrnb1
LOC103692716	2.12897e-88	0.525082	0.933	0.741	4.24921e-84	1	LOC103692716
Tp53bp2	2.6856e-88	0.377852	0.395	0.196	5.36019e-84	1	Tp53bp2
Eif4a2	4.39103e-88	0.375031	0.913	0.746	8.76406e-84	1	Eif4a2
Usp2	4.68989e-88	0.396654	0.396	0.206	9.36056e-84	1	Usp2
Luzp1	4.7382e-88	0.340913	0.581	0.338	9.45697e-84	1	Luzp1
Tspan3	5.19391e-88	0.344138	0.931	0.711	1.03665e-83	1	Tspan3
Ephb1	8.71846e-88	0.355905	0.393	0.192	1.74012e-83	1	Ephb1
Etl4	4.37423e-87	0.364407	0.519	0.301	8.73053e-83	1	Etl4
Tpm1	1.69991e-86	0.689846	0.681	0.466	3.39286e-82	1	Tpm1
Shroom3	2.43851e-86	0.406503	0.47	0.259	4.86702e-82	1	Shroom3
Hnrnpd	4.28307e-86	0.35823	0.875	0.697	8.54857e-82	1	Hnrnpd
Klf10	1.0401e-85	0.45845	0.52	0.306	2.07593e-81	1	Klf10
Fras1	1.78619e-85	0.343815	0.328	0.151	3.56506e-81	1	Fras1
Cpxm2	1.81458e-85	0.273729	0.252	0.095	3.62173e-81	1	Cpxm2
Mat2a	1.9843e-85	0.386063	0.819	0.594	3.96046e-81	1	Mat2a
Hspa5	2.13369e-85	0.487752	0.991	0.866	4.25863e-81	1	Hspa5
Taf13	2.23242e-85	0.467105	0.571	0.363	4.45569e-81	1	Taf13
Kdm5b	3.39008e-85	0.45391	0.57	0.362	6.76626e-81	1	Kdm5b
U2af1	6.81299e-85	0.367713	0.922	0.731	1.3598e-80	1	U2af1
Six4	2.49057e-84	0.336542	0.297	0.129	4.97093e-80	1	Six4
LOC100910875	3.52959e-84	0.594932	0.61	0.401	7.04471e-80	1	LOC100910875
Tgif1	3.60476e-84	0.382667	0.547	0.306	7.19473e-80	1	Tgif1
Fcgrt	4.11273e-84	0.31987	0.702	0.429	8.2086e-80	1	Fcgrt
Mtch1	4.38987e-84	0.321888	0.915	0.744	8.76173e-80	1	Mtch1
Vcl	5.52305e-84	0.543951	0.733	0.498	1.10234e-79	1	Vcl
Daam1	1.42791e-83	0.401143	0.642	0.419	2.84996e-79	1	Daam1
Slc6a8	1.53859e-83	0.363469	0.494	0.279	3.07087e-79	1	Slc6a8
Txnrd1	1.84286e-83	0.3013	0.816	0.568	3.67817e-79	1	Txnrd1
Hspa4	1.89714e-83	0.361727	0.879	0.684	3.7865e-79	1	Hspa4
Pde1c	2.00286e-83	0.30722	0.374	0.18	3.99751e-79	1	Pde1c
Sfr1	3.38054e-83	0.436885	0.859	0.674	6.74722e-79	1	Sfr1
Rbp4	3.42622e-83	0.358497	0.666	0.415	6.83839e-79	1	Rbp4
Crebrf	8.77894e-83	0.470772	0.751	0.566	1.75219e-78	1	Crebrf
Hspa8.1	9.13528e-83	0.3912	0.995	0.896	1.82331e-78	1	Hspa8.1
Sox2	1.04517e-82	0.415941	0.546	0.317	2.08605e-78	1	Sox2
Pum1	1.36325e-82	0.424994	0.689	0.492	2.72092e-78	1	Pum1
Myc	5.93268e-82	0.449874	0.525	0.284	1.1841e-77	1	Myc
Tmem59	9.96819e-82	0.337778	0.944	0.791	1.98955e-77	1	Tmem59
Sulf2	1.45013e-81	0.303744	0.382	0.19	2.89431e-77	1	Sulf2
Pon3	1.4656e-81	0.311724	0.375	0.186	2.9252e-77	1	Pon3
Csrp1	2.61525e-81	0.351585	0.808	0.53	5.21977e-77	1	Csrp1
Ccnd1	2.74844e-81	0.421226	0.572	0.349	5.48561e-77	1	Ccnd1
Timp2	3.2975e-81	0.31962	0.848	0.614	6.58148e-77	1	Timp2
Ddt	3.44334e-81	0.285183	0.863	0.673	6.87257e-77	1	Ddt
Strn3	3.52789e-81	0.388593	0.767	0.566	7.04132e-77	1	Strn3
Zfp36l2	4.57754e-81	0.439246	0.777	0.569	9.13632e-77	1	Zfp36l2
Pmp22	5.09853e-81	0.530456	0.584	0.347	1.01762e-76	1	Pmp22
Thoc6	6.74407e-81	0.357944	0.448	0.253	1.34605e-76	1	Thoc6
Terf2ip	9.46496e-81	0.470931	0.464	0.27	1.88911e-76	1	Terf2ip
Meis2	1.17804e-80	0.269695	0.584	0.367	2.35126e-76	1	Meis2
Trim25	1.3476e-80	0.396537	0.503	0.293	2.68968e-76	1	Trim25
Elf3	1.57224e-80	0.383917	0.305	0.132	3.13804e-76	1	Elf3
Pkdcc	1.65861e-80	0.420142	0.448	0.245	3.31043e-76	1	Pkdcc
Myo10	1.77533e-80	0.370518	0.47	0.269	3.54338e-76	1	Myo10
Oser1	2.10507e-80	0.391229	0.635	0.435	4.20151e-76	1	Oser1
Saraf	8.61787e-80	0.394476	0.854	0.65	1.72004e-75	1	Saraf
Kank1	1.20461e-79	0.421141	0.492	0.283	2.40427e-75	1	Kank1
Rn60-15-0518.2	2.11034e-79	0.403649	0.398	0.203	4.21203e-75	1	Rn60-15-0518.2
Hnrnpa1	2.17749e-79	0.352782	0.958	0.818	4.34606e-75	1	Hnrnpa1
Dusp6	2.80206e-79	0.308976	0.546	0.313	5.59264e-75	1	Dusp6
Basp1	3.32845e-79	0.287712	0.84	0.598	6.64326e-75	1	Basp1
Itm2c	4.42532e-79	0.312988	0.959	0.779	8.83249e-75	1	Itm2c
Tnks1bp1	1.20063e-78	0.391235	0.532	0.319	2.39633e-74	1	Tnks1bp1
Tbl1x	1.85514e-78	0.388714	0.617	0.417	3.70267e-74	1	Tbl1x
Arl6ip5	5.19197e-78	0.363065	0.758	0.561	1.03627e-73	1	Arl6ip5
Tspan31	5.74298e-78	0.372298	0.687	0.472	1.14624e-73	1	Tspan31
Sertad2	6.01168e-78	0.39672	0.491	0.289	1.19987e-73	1	Sertad2
Suclg2	6.4861e-78	0.324521	0.529	0.321	1.29456e-73	1	Suclg2
Tspyl1	9.42795e-78	0.405801	0.66	0.466	1.88172e-73	1	Tspyl1
Hspa4l	2.09416e-77	0.396161	0.587	0.376	4.17974e-73	1	Hspa4l
Cxadr	4.53227e-77	0.347687	0.31	0.146	9.04595e-73	1	Cxadr
Elf1	6.14918e-77	0.418056	0.583	0.355	1.22731e-72	1	Elf1
Snx3	6.44667e-77	0.298138	0.918	0.737	1.28669e-72	1	Snx3
Pnpla8	7.68302e-77	0.372714	0.807	0.603	1.53345e-72	1	Pnpla8
Itgb8	1.48156e-76	0.337924	0.33	0.157	2.95706e-72	1	Itgb8
Macc1	1.81208e-76	0.338697	0.27	0.114	3.61673e-72	1	Macc1
Ppp1cb	2.04454e-76	0.344719	0.78	0.591	4.08069e-72	1	Ppp1cb
Pcna	2.25571e-76	0.347907	0.798	0.597	4.50218e-72	1	Pcna
Cd82	5.63971e-76	0.301037	0.609	0.376	1.12563e-71	1	Cd82
Hnrnpa2b1	8.0674e-76	0.362125	0.956	0.805	1.61017e-71	1	Hnrnpa2b1
Pfkfb3	9.99707e-76	0.433627	0.534	0.316	1.99531e-71	1	Pfkfb3
Slc22a17	1.58901e-75	0.349364	0.7	0.48	3.17151e-71	1	Slc22a17
RGD1309748	1.86482e-75	0.416544	0.558	0.365	3.722e-71	1	RGD1309748
Spty2d1	2.52286e-75	0.406029	0.533	0.352	5.03537e-71	1	Spty2d1
Enah	3.30344e-75	0.382707	0.543	0.34	6.59333e-71	1	Enah
Txnl1	4.41716e-75	0.374355	0.872	0.677	8.8162e-71	1	Txnl1
Rybp	6.79887e-75	0.375362	0.548	0.349	1.35699e-70	1	Rybp
Fam107a	1.15207e-74	0.276143	0.502	0.283	2.29941e-70	1	Fam107a
Prelp	1.33792e-74	0.255162	0.587	0.338	2.67036e-70	1	Prelp
Zfp711	1.67657e-74	0.358067	0.247	0.101	3.34626e-70	1	Zfp711
Irf6	1.73979e-74	0.296635	0.365	0.18	3.47245e-70	1	Irf6
Taf1d	3.08109e-74	0.426204	0.618	0.433	6.14954e-70	1	Taf1d
Son	4.501e-74	0.330779	0.934	0.787	8.98355e-70	1	Son
Adamts9	1.98324e-73	0.311786	0.414	0.221	3.95836e-69	1	Adamts9
Notch2	2.58385e-73	0.322793	0.543	0.331	5.15711e-69	1	Notch2
Pdlim4	2.68448e-73	0.300175	0.533	0.303	5.35796e-69	1	Pdlim4
Tceal1	2.99544e-73	0.334493	0.624	0.424	5.9786e-69	1	Tceal1
Mt1	6.15237e-73	0.341294	0.819	0.584	1.22795e-68	1	Mt1
Rnd1	8.63889e-73	0.25185	0.452	0.239	1.72424e-68	1	Rnd1
Krt17	9.3072e-73	0.729702	0.519	0.319	1.85762e-68	1	Krt17
Trib1	9.73715e-73	0.387378	0.498	0.3	1.94344e-68	1	Trib1
Jdp2	1.12471e-72	0.605431	0.476	0.28	2.24481e-68	1	Jdp2
Map2	1.31325e-72	0.361592	0.654	0.457	2.62112e-68	1	Map2
Lama5	2.40073e-72	0.293726	0.42	0.227	4.79161e-68	1	Lama5
Adi1	3.15049e-72	0.26198	0.638	0.447	6.28806e-68	1	Adi1
Luc7l3	4.71594e-72	0.345312	0.803	0.632	9.41255e-68	1	Luc7l3
Nedd4	6.01586e-72	0.332765	0.951	0.748	1.20071e-67	1	Nedd4
RGD1310819	7.74991e-72	0.276937	0.241	0.1	1.5468e-67	1	RGD1310819
F2r	1.03363e-71	0.36922	0.43	0.232	2.06302e-67	1	F2r
Gpm6a	1.08193e-71	0.267818	0.542	0.326	2.15943e-67	1	Gpm6a
Hs3st1	1.27579e-71	0.338335	0.435	0.243	2.54636e-67	1	Hs3st1
Ccdc60	1.51525e-71	0.252927	0.262	0.112	3.02429e-67	1	Ccdc60
Jmjd1c	1.75509e-71	0.401941	0.831	0.622	3.50298e-67	1	Jmjd1c
Cd3eap	1.85016e-71	0.375748	0.471	0.276	3.69274e-67	1	Cd3eap
Peli1	2.17099e-71	0.389388	0.516	0.323	4.33307e-67	1	Peli1
Adh4	2.17231e-71	0.300694	0.6	0.4	4.33571e-67	1	Adh4
Klf7	2.47652e-71	0.411621	0.545	0.353	4.94289e-67	1	Klf7
Btg2	3.09501e-71	0.375389	0.99	0.839	6.17733e-67	1	Btg2
Epb41l5	3.32211e-71	0.273242	0.275	0.122	6.63059e-67	1	Epb41l5
Mgst3	3.7704e-71	0.333967	0.601	0.402	7.52534e-67	1	Mgst3
Spag1	4.23399e-71	0.263658	0.278	0.125	8.45062e-67	1	Spag1
Dhrs7	6.81791e-71	0.337263	0.659	0.473	1.36079e-66	1	Dhrs7
Fbln1	1.20777e-70	0.275307	0.296	0.136	2.41059e-66	1	Fbln1
Herpud1	1.32452e-70	0.403861	0.765	0.559	2.64361e-66	1	Herpud1
Aldh1a2	1.45906e-70	0.27668	0.351	0.172	2.91215e-66	1	Aldh1a2
Por	1.78687e-70	0.337131	0.578	0.389	3.56642e-66	1	Por
Appbp2	2.47665e-70	0.355605	0.584	0.398	4.94314e-66	1	Appbp2
Bcl2	2.66458e-70	0.408138	0.554	0.339	5.31824e-66	1	Bcl2
Myl12b	3.66528e-70	0.273052	0.884	0.72	7.31554e-66	1	Myl12b
Tomm20	5.82755e-70	0.344413	0.965	0.808	1.16312e-65	1	Tomm20
Tpp2	8.79931e-70	0.39708	0.565	0.382	1.75625e-65	1	Tpp2
Pcdh9	9.48333e-70	0.395157	0.391	0.214	1.89278e-65	1	Pcdh9
Hnrnpk	1.41265e-69	0.311557	0.901	0.74	2.8195e-65	1	Hnrnpk
Cx3cl1	1.49176e-69	0.306578	0.411	0.22	2.9774e-65	1	Cx3cl1
Lamc2	1.58368e-69	0.33489	0.369	0.192	3.16087e-65	1	Lamc2
H2afz	1.61307e-69	0.378633	0.696	0.513	3.21953e-65	1	H2afz
Plagl1	1.68472e-69	0.393248	0.608	0.403	3.36254e-65	1	Plagl1
Prdx5	2.22836e-69	0.344789	0.917	0.755	4.44759e-65	1	Prdx5
Rcn2	2.86066e-69	0.321664	0.751	0.553	5.7096e-65	1	Rcn2
Gls	7.51789e-69	0.397163	0.71	0.531	1.5005e-64	1	Gls
Zkscan5	9.32099e-69	0.347713	0.297	0.144	1.86038e-64	1	Zkscan5
Mpc2	1.23601e-68	0.296484	0.892	0.737	2.46695e-64	1	Mpc2
Klhl9	1.83376e-68	0.352506	0.567	0.386	3.66e-64	1	Klhl9
Zfp326	3.21206e-68	0.361233	0.607	0.431	6.41095e-64	1	Zfp326
Slco1a4	3.66636e-68	0.324809	0.286	0.13	7.31769e-64	1	Slco1a4
Rtn1	4.0131e-68	0.337077	0.717	0.512	8.00975e-64	1	Rtn1
Hsd17b4	5.66218e-68	0.277696	0.573	0.384	1.13011e-63	1	Hsd17b4
Arf2	7.11346e-68	0.361353	0.456	0.27	1.41978e-63	1	Arf2
Sft2d2	1.01046e-67	0.304402	0.479	0.286	2.01678e-63	1	Sft2d2
Zfp281	1.46063e-67	0.373825	0.474	0.285	2.91528e-63	1	Zfp281
Cdkn1c	1.57816e-67	0.277701	0.515	0.305	3.14984e-63	1	Cdkn1c
Col5a2	2.01837e-67	0.253078	0.336	0.167	4.02846e-63	1	Col5a2
Pxmp2	2.44287e-67	0.254995	0.392	0.213	4.87572e-63	1	Pxmp2
Usp53	3.29244e-67	0.326413	0.367	0.198	6.57139e-63	1	Usp53
Elavl1	4.168e-67	0.323292	0.764	0.592	8.31891e-63	1	Elavl1
Kcnd3	6.74986e-67	0.289156	0.31	0.153	1.34721e-62	1	Kcnd3
Slc25a33	1.29703e-66	0.361673	0.507	0.332	2.58874e-62	1	Slc25a33
Aimp2	3.7096e-66	0.363254	0.483	0.307	7.40399e-62	1	Aimp2
Rfk	7.17265e-66	0.326733	0.531	0.345	1.43159e-61	1	Rfk
Pgm2l1	9.14964e-66	0.322559	0.433	0.249	1.82618e-61	1	Pgm2l1
Ptov1	1.20938e-65	0.289063	0.81	0.622	2.41381e-61	1	Ptov1
Ubxn4	1.22581e-65	0.337692	0.856	0.677	2.4466e-61	1	Ubxn4
Ccng1	1.28076e-65	0.363617	0.714	0.523	2.55628e-61	1	Ccng1
Ilf2	1.30886e-65	0.337189	0.628	0.451	2.61235e-61	1	Ilf2
Ptbp1	2.58636e-65	0.368109	0.694	0.511	5.16212e-61	1	Ptbp1
Six3	3.30373e-65	0.347711	0.414	0.234	6.59392e-61	1	Six3
Vim	3.50626e-65	0.4291	0.852	0.633	6.99815e-61	1	Vim
RGD1306739	3.75137e-65	0.291888	0.382	0.213	7.48737e-61	1	RGD1306739
Cdv3	6.2604e-65	0.343073	0.833	0.639	1.24951e-60	1	Cdv3
P2ry2	8.24302e-65	0.256293	0.28	0.128	1.64523e-60	1	P2ry2
Hspb1	9.21546e-65	0.660717	0.693	0.471	1.83931e-60	1	Hspb1
LOC100363502	9.28119e-65	0.324622	0.852	0.679	1.85243e-60	1	LOC100363502
Dync2li1	9.52158e-65	0.262997	0.498	0.316	1.90041e-60	1	Dync2li1
Cdk14	1.27146e-64	0.353607	0.468	0.288	2.5377e-60	1	Cdk14
Vapa	1.36345e-64	0.310909	0.887	0.717	2.7213e-60	1	Vapa
Cacul1	1.39336e-64	0.372936	0.477	0.306	2.78101e-60	1	Cacul1
Cdkn2aip	1.58665e-64	0.318601	0.416	0.244	3.16679e-60	1	Cdkn2aip
Sox11	2.32929e-64	0.269115	0.263	0.12	4.64903e-60	1	Sox11
Raly	8.93032e-64	0.297591	0.823	0.633	1.7824e-59	1	Raly
Gabarapl1	1.04101e-63	0.330618	0.793	0.619	2.07775e-59	1	Gabarapl1
Nup98	1.2917e-63	0.349433	0.572	0.399	2.5781e-59	1	Nup98
Zbtb10	1.40194e-63	0.315402	0.399	0.229	2.79814e-59	1	Zbtb10
Top1	1.83329e-63	0.338897	0.73	0.54	3.65906e-59	1	Top1
Sqrdl	1.99802e-63	0.279618	0.406	0.233	3.98784e-59	1	Sqrdl
Mettl7a	2.73232e-63	0.254043	0.558	0.349	5.45343e-59	1	Mettl7a
Add3	3.53749e-63	0.295493	0.532	0.339	7.06048e-59	1	Add3
Cdr2	3.7079e-63	0.409854	0.476	0.299	7.4006e-59	1	Cdr2
Ptms	4.97127e-63	0.294371	0.983	0.871	9.92216e-59	1	Ptms
Sat1	1.04049e-62	0.392829	0.919	0.752	2.07672e-58	1	Sat1
Purb	1.28271e-62	0.328898	0.869	0.7	2.56015e-58	1	Purb
Homer1	1.42912e-62	0.34994	0.35	0.188	2.85237e-58	1	Homer1
Gtf2i	1.56107e-62	0.285278	0.589	0.41	3.11574e-58	1	Gtf2i
Plk3	2.1039e-62	0.311217	0.46	0.273	4.19917e-58	1	Plk3
Ccnh	2.26361e-62	0.388475	0.513	0.34	4.51794e-58	1	Ccnh
Dock7	2.79933e-62	0.300934	0.555	0.377	5.58718e-58	1	Dock7
Taf4b	3.37445e-62	0.399639	0.51	0.323	6.73507e-58	1	Taf4b
Arc	5.91594e-62	0.416269	0.425	0.241	1.18076e-57	1	Arc
Zcchc12	9.28132e-62	0.424853	0.604	0.424	1.85246e-57	1	Zcchc12
Dusp5	1.30832e-61	0.385206	0.489	0.293	2.61128e-57	1	Dusp5
Klf13	1.37348e-61	0.376232	0.682	0.499	2.74132e-57	1	Klf13
Nit2	1.50504e-61	0.294731	0.475	0.299	3.0039e-57	1	Nit2
Phf13	1.7448e-61	0.335069	0.389	0.226	3.48244e-57	1	Phf13
Ift57	2.75571e-61	0.311185	0.591	0.417	5.50013e-57	1	Ift57
Rbm4	2.86746e-61	0.347231	0.537	0.366	5.72315e-57	1	Rbm4
Agr2	3.95906e-61	0.271334	0.189	0.073	7.90188e-57	1	Agr2
Kcmf1	4.60364e-61	0.320482	0.68	0.505	9.1884e-57	1	Kcmf1
Fnip1	4.81552e-61	0.389823	0.59	0.421	9.6113e-57	1	Fnip1
Ube2h	5.00333e-61	0.346511	0.623	0.446	9.98615e-57	1	Ube2h
Arid1a	9.64415e-61	0.322345	0.605	0.428	1.92488e-56	1	Arid1a
Srsf7	1.09089e-60	0.346608	0.653	0.465	2.1773e-56	1	Srsf7
Acadm	2.17346e-60	0.2725	0.466	0.291	4.33802e-56	1	Acadm
Crebbp	4.00315e-60	0.335326	0.698	0.529	7.98988e-56	1	Crebbp
Stom	4.67488e-60	0.281067	0.507	0.308	9.33058e-56	1	Stom
Tpm4	9.32233e-60	0.293683	0.767	0.557	1.86064e-55	1	Tpm4
Actn4	1.01835e-59	0.284259	0.802	0.601	2.03253e-55	1	Actn4
Tle4	1.10928e-59	0.322757	0.531	0.355	2.21401e-55	1	Tle4
Sin3b	1.43651e-59	0.281668	0.722	0.545	2.86714e-55	1	Sin3b
RGD1307752	1.93755e-59	0.274367	0.816	0.645	3.86716e-55	1	RGD1307752
Nedd9	1.96722e-59	0.276974	0.414	0.237	3.92637e-55	1	Nedd9
Nfib	2.09174e-59	0.254002	0.453	0.271	4.17491e-55	1	Nfib
Itgb1	2.22267e-59	0.251894	0.872	0.693	4.43624e-55	1	Itgb1
Fam213a	2.31248e-59	0.274824	0.6	0.417	4.61548e-55	1	Fam213a
Akirin1	2.56594e-59	0.332297	0.613	0.451	5.12135e-55	1	Akirin1
Atg101	3.45013e-59	0.358672	0.668	0.503	6.88611e-55	1	Atg101
Frmd4b	3.821e-59	0.271139	0.352	0.189	7.62634e-55	1	Frmd4b
Eloc	4.53235e-59	0.347537	0.65	0.488	9.04612e-55	1	Eloc
Hdlbp	1.05362e-58	0.362344	0.853	0.674	2.10291e-54	1	Hdlbp
Aloxe3	1.10653e-58	0.312049	0.309	0.158	2.20853e-54	1	Aloxe3
Cul3	2.1418e-58	0.316903	0.753	0.59	4.27481e-54	1	Cul3
Sdcbp	3.63279e-58	0.262661	0.929	0.774	7.25068e-54	1	Sdcbp
Tuba1c	3.96131e-58	0.306994	0.379	0.214	7.90639e-54	1	Tuba1c
Chd1	4.021e-58	0.356851	0.587	0.413	8.02552e-54	1	Chd1
Tas1r2	6.60134e-58	0.266596	0.327	0.175	1.31756e-53	1	Tas1r2
LOC100911664	7.83197e-58	0.291539	0.789	0.624	1.56318e-53	1	LOC100911664
Mprip	9.56615e-58	0.251101	0.695	0.5	1.90931e-53	1	Mprip
Ece1	1.41798e-57	0.28349	0.749	0.559	2.83014e-53	1	Ece1
Wwc1	1.67938e-57	0.258324	0.33	0.177	3.35187e-53	1	Wwc1
Sgce	2.33685e-57	0.255222	0.484	0.304	4.66411e-53	1	Sgce
Pkp4	3.25955e-57	0.272197	0.458	0.29	6.50573e-53	1	Pkp4
Egr2	3.32038e-57	0.305354	0.459	0.278	6.62715e-53	1	Egr2
Gapdh	3.88913e-57	0.267136	0.973	0.836	7.76232e-53	1	Gapdh
Tuft1	5.61005e-57	0.305011	0.333	0.18	1.11971e-52	1	Tuft1
Fhl2	6.62028e-57	0.282302	0.458	0.264	1.32134e-52	1	Fhl2
Rnf19a	6.66842e-57	0.317621	0.473	0.301	1.33095e-52	1	Rnf19a
Nedd4l	1.03595e-56	0.315141	0.425	0.267	2.06765e-52	1	Nedd4l
Pls3	1.51709e-56	0.274922	0.503	0.318	3.02796e-52	1	Pls3
Ncl	1.92068e-56	0.280438	0.958	0.813	3.83348e-52	1	Ncl
Nfyb	2.69848e-56	0.330433	0.531	0.366	5.3859e-52	1	Nfyb
Ctnnd1	4.7054e-56	0.307427	0.507	0.334	9.39151e-52	1	Ctnnd1
Hbegf	6.46934e-56	0.400398	0.454	0.274	1.29122e-51	1	Hbegf
Xrcc1	1.67526e-55	0.291134	0.44	0.281	3.34365e-51	1	Xrcc1
Gprc5c	2.05284e-55	0.260175	0.297	0.152	4.09727e-51	1	Gprc5c
Psme4	2.29549e-55	0.350048	0.564	0.402	4.58157e-51	1	Psme4
Alyref	3.24796e-55	0.322499	0.727	0.57	6.4826e-51	1	Alyref
Pccb	4.12552e-55	0.265682	0.441	0.283	8.23413e-51	1	Pccb
Senp6	5.13534e-55	0.308748	0.733	0.566	1.02496e-50	1	Senp6
Sbds	5.47069e-55	0.259423	0.653	0.483	1.09189e-50	1	Sbds
Nfil3	6.21525e-55	0.375652	0.508	0.34	1.2405e-50	1	Nfil3
Ppp3ca	1.24171e-54	0.33445	0.63	0.476	2.47833e-50	1	Ppp3ca
Rn60-1-2212.2	1.29022e-54	0.301552	0.98	0.831	2.57514e-50	1	Rn60-1-2212.2
Morf4l2	1.29081e-54	0.269128	0.946	0.77	2.57633e-50	1	Morf4l2
Gnai3	1.54104e-54	0.268932	0.655	0.478	3.07576e-50	1	Gnai3
Dsc2	2.97368e-54	0.285115	0.298	0.157	5.93517e-50	1	Dsc2
Smarca5	3.16623e-54	0.315178	0.749	0.579	6.31948e-50	1	Smarca5
Prkci	4.36988e-54	0.250034	0.313	0.17	8.72183e-50	1	Prkci
Cdk6	4.41531e-54	0.267362	0.473	0.304	8.81252e-50	1	Cdk6
Foxc1	5.52636e-54	0.272683	0.406	0.236	1.10301e-49	1	Foxc1
Tmem107	7.21891e-54	0.262432	0.565	0.4	1.44082e-49	1	Tmem107
Hnrnph3	7.41682e-54	0.313706	0.638	0.477	1.48032e-49	1	Hnrnph3
Tuba1a	8.72744e-54	0.469421	0.884	0.732	1.74191e-49	1	Tuba1a
Cdh2	1.04725e-53	0.272558	0.542	0.374	2.09021e-49	1	Cdh2
Nufip2	1.98088e-53	0.342543	0.529	0.371	3.95363e-49	1	Nufip2
H2afx	2.47024e-53	0.263398	0.517	0.342	4.93034e-49	1	H2afx
Baz1a	4.21982e-53	0.287731	0.54	0.349	8.42234e-49	1	Baz1a
Magi3	4.53715e-53	0.272805	0.392	0.233	9.05569e-49	1	Magi3
G3bp1	5.63346e-53	0.286473	0.784	0.623	1.12438e-48	1	G3bp1
Rnf138	6.04003e-53	0.314887	0.372	0.224	1.20553e-48	1	Rnf138
Nr4a2	7.62919e-53	0.493163	0.587	0.418	1.52271e-48	1	Nr4a2
Plxnb2	1.14556e-52	0.260249	0.571	0.403	2.28641e-48	1	Plxnb2
Bcl6	1.87416e-52	0.271029	0.34	0.191	3.74065e-48	1	Bcl6
Foxn3	2.52893e-52	0.306477	0.597	0.432	5.0475e-48	1	Foxn3
Ubtd2	3.02623e-52	0.277107	0.349	0.199	6.04006e-48	1	Ubtd2
LOC100911685	3.05394e-52	0.281569	0.85	0.668	6.09535e-48	1	LOC100911685
Tmem132a	3.56116e-52	0.298838	0.469	0.315	7.10773e-48	1	Tmem132a
Tox3	4.30929e-52	0.290384	0.411	0.254	8.60092e-48	1	Tox3
Map1b	1.08003e-51	0.26537	0.843	0.6	2.15563e-47	1	Map1b
Pcm1	1.24618e-51	0.267979	0.697	0.53	2.48724e-47	1	Pcm1
Rnf103	1.82783e-51	0.347143	0.557	0.401	3.64818e-47	1	Rnf103
Impact	1.84211e-51	0.307038	0.463	0.308	3.67667e-47	1	Impact
Pik3c2a	1.9854e-51	0.290451	0.626	0.467	3.96266e-47	1	Pik3c2a
Sec11a	4.92568e-51	0.251439	0.85	0.712	9.83117e-47	1	Sec11a
Pcgf5	7.30257e-51	0.274912	0.498	0.338	1.45752e-46	1	Pcgf5
Zswim4	8.74797e-51	0.271948	0.33	0.186	1.74601e-46	1	Zswim4
Rasl11b	8.99166e-51	0.257621	0.27	0.138	1.79465e-46	1	Rasl11b
Fmr1	1.02841e-50	0.315061	0.499	0.345	2.0526e-46	1	Fmr1
Kmt2e	1.52891e-50	0.260874	0.784	0.613	3.05155e-46	1	Kmt2e
Kdm3a	1.69777e-50	0.31378	0.432	0.279	3.38858e-46	1	Kdm3a
Gulp1	1.70603e-50	0.276089	0.399	0.243	3.40507e-46	1	Gulp1
Fbxo33	2.41082e-50	0.328201	0.516	0.37	4.81177e-46	1	Fbxo33
Anp32e	8.30573e-50	0.271524	0.695	0.54	1.65774e-45	1	Anp32e
Prpf38a	8.72161e-50	0.303775	0.536	0.379	1.74075e-45	1	Prpf38a
Maged1	6.64225e-49	0.25124	0.804	0.608	1.32573e-44	1	Maged1
Cyth2	7.45438e-49	0.267263	0.625	0.469	1.48782e-44	1	Cyth2
Tenm4	8.30965e-49	0.25445	0.291	0.159	1.65852e-44	1	Tenm4
Heca	9.99024e-49	0.294538	0.616	0.45	1.99395e-44	1	Heca
Rbmx	1.22269e-48	0.294988	0.452	0.299	2.44036e-44	1	Rbmx
Etv5	2.29895e-48	0.285667	0.357	0.214	4.58848e-44	1	Etv5
Tjp2	2.79363e-48	0.261753	0.358	0.205	5.5758e-44	1	Tjp2
Bdp1	8.76879e-48	0.291715	0.58	0.421	1.75016e-43	1	Bdp1
Lxn	1.77306e-47	0.267012	0.318	0.179	3.53884e-43	1	Lxn
Pkn2	2.2397e-47	0.280682	0.583	0.43	4.47021e-43	1	Pkn2
Gphn	2.38804e-47	0.272335	0.332	0.196	4.76628e-43	1	Gphn
Tmed5	2.64794e-47	0.285644	0.459	0.305	5.28503e-43	1	Tmed5
Naf1	3.22156e-47	0.338449	0.392	0.25	6.42991e-43	1	Naf1
Stat3	4.55311e-47	0.317027	0.826	0.64	9.08754e-43	1	Stat3
Fam214a	7.4776e-47	0.313291	0.448	0.301	1.49245e-42	1	Fam214a
Mid1ip1	8.46835e-47	0.365145	0.549	0.384	1.6902e-42	1	Mid1ip1
Srsf11	8.7149e-47	0.253792	0.693	0.549	1.73941e-42	1	Srsf11
Rragd	9.85263e-47	0.295396	0.424	0.286	1.96649e-42	1	Rragd
Eif3j	1.15919e-46	0.282234	0.712	0.557	2.31363e-42	1	Eif3j
Dnajb1	2.05463e-46	0.26906	0.669	0.5	4.10084e-42	1	Dnajb1
Ints6	2.67889e-46	0.267045	0.641	0.486	5.3468e-42	1	Ints6
Tnrc6a	2.7875e-46	0.326493	0.6	0.457	5.56357e-42	1	Tnrc6a
Rbmxl1	4.97282e-46	0.286825	0.564	0.419	9.92525e-42	1	Rbmxl1
Igsf3	8.65495e-46	0.294422	0.389	0.242	1.72744e-41	1	Igsf3
Pqlc1	1.21007e-45	0.272671	0.65	0.482	2.41517e-41	1	Pqlc1
Upf3b	1.21163e-45	0.292926	0.666	0.525	2.4183e-41	1	Upf3b
Ing5	2.08368e-45	0.286149	0.423	0.279	4.15881e-41	1	Ing5
Nop58	2.96667e-45	0.264436	0.708	0.539	5.92117e-41	1	Nop58
Arf6	9.87675e-45	0.275374	0.578	0.421	1.9713e-40	1	Arf6
Adss	1.14649e-44	0.271091	0.679	0.517	2.28827e-40	1	Adss
Slc7a6os	1.5157e-44	0.316751	0.527	0.384	3.02518e-40	1	Slc7a6os
Wasl	3.42425e-44	0.254882	0.641	0.493	6.83447e-40	1	Wasl
Rab9a	4.3051e-44	0.273899	0.49	0.338	8.59254e-40	1	Rab9a
Hap1	5.38377e-44	0.274059	0.45	0.306	1.07455e-39	1	Hap1
Ints13	6.16567e-44	0.260402	0.422	0.281	1.23061e-39	1	Ints13
Yy1	7.96769e-44	0.251439	0.664	0.519	1.59027e-39	1	Yy1
Vezf1	1.35131e-43	0.273934	0.526	0.379	2.69708e-39	1	Vezf1
Rbm39	1.99905e-43	0.262302	0.619	0.479	3.98989e-39	1	Rbm39
Gclm	2.09658e-43	0.377729	0.533	0.39	4.18456e-39	1	Gclm
Alg13	2.36905e-43	0.291611	0.422	0.284	4.72838e-39	1	Alg13
Kdm5a	2.5286e-43	0.284065	0.697	0.552	5.04684e-39	1	Kdm5a
Etf1	4.44811e-43	0.258214	0.699	0.545	8.87797e-39	1	Etf1
Il4r	6.55712e-43	0.263001	0.417	0.265	1.30874e-38	1	Il4r
LOC100912642	3.1769e-42	0.254955	0.216	0.109	6.34078e-38	1	LOC100912642
Cul1	3.68093e-42	0.258828	0.632	0.491	7.34676e-38	1	Cul1
Brd1	3.96902e-42	0.287168	0.604	0.46	7.92176e-38	1	Brd1
Myh10	1.09937e-41	0.269577	0.496	0.354	2.19423e-37	1	Myh10
Cobl	1.34681e-41	0.252301	0.378	0.243	2.68811e-37	1	Cobl
Wdr1	1.55842e-41	0.267693	0.677	0.527	3.11045e-37	1	Wdr1
RGD1309079	9.52237e-41	0.254176	0.379	0.244	1.90057e-36	1	RGD1309079
Ripk1	8.49735e-40	0.287123	0.506	0.369	1.69599e-35	1	Ripk1
Fam111a	1.61645e-39	0.344489	0.319	0.193	3.22626e-35	1	Fam111a
Evi5	1.66375e-39	0.250267	0.458	0.322	3.32069e-35	1	Evi5
Impad1.1	3.5929e-39	0.271261	0.526	0.396	7.17107e-35	1	Impad1.1
Siah2	3.74761e-39	0.284208	0.388	0.26	7.47985e-35	1	Siah2
Prdm2	3.8165e-39	0.27623	0.426	0.294	7.61736e-35	1	Prdm2
Suco	1.38705e-38	0.26187	0.656	0.517	2.7684e-34	1	Suco
Ip6k2	5.48697e-38	0.255061	0.497	0.366	1.09514e-33	1	Ip6k2
Rfx3	1.29443e-37	0.280666	0.474	0.341	2.58355e-33	1	Rfx3
Slc41a1	1.99254e-37	0.267194	0.439	0.306	3.97691e-33	1	Slc41a1
Cnot7	3.45801e-37	0.275358	0.47	0.348	6.90185e-33	1	Cnot7
Zfhx4	3.8016e-37	0.303964	0.487	0.352	7.58762e-33	1	Zfhx4
Syt5	1.0998e-36	0.250924	0.417	0.289	2.1951e-32	1	Syt5
Nup153	1.44079e-36	0.260216	0.536	0.407	2.87566e-32	1	Nup153
B3gnt2	2.36003e-35	0.256134	0.532	0.395	4.71038e-31	1	B3gnt2
Dnajc21	2.47122e-35	0.265067	0.575	0.441	4.9323e-31	1	Dnajc21
Ppm1d	5.57104e-35	0.254314	0.427	0.306	1.11192e-30	1	Ppm1d
Luc7l	1.45198e-34	0.253496	0.506	0.391	2.89801e-30	1	Luc7l
Rapgef6	2.25545e-34	0.25359	0.512	0.376	4.50165e-30	1	Rapgef6
Fbxo11	2.64637e-34	0.268429	0.542	0.414	5.2819e-30	1	Fbxo11
Ppm1l	2.71321e-34	0.254698	0.4	0.283	5.41529e-30	1	Ppm1l
Tubb6	7.70846e-34	0.328081	0.498	0.365	1.53853e-29	1	Tubb6
Ywhag	4.85038e-33	0.253483	0.606	0.478	9.68088e-29	1	Ywhag
Gpx2	6.79496e-27	0.457815	0.219	0.129	1.35621e-22	1	Gpx2
Hsp90b1	9.55159e-27	0.285943	0.948	0.81	1.9064e-22	1	Hsp90b1
Hspd1	1.90292e-21	0.396029	0.764	0.648	3.79804e-17	1	Hspd1
Minpp1	3.17587e-21	0.256624	0.37	0.283	6.33872e-17	1	Minpp1
Rem2	2.58462e-17	0.271918	0.261	0.188	5.15863e-13	1	Rem2
Id1	3.89005e-17	0.390297	0.417	0.325	7.76415e-13	1	Id1
Tac1	3.67274e-15	0.284842	0.135	0.079	7.33042e-11	1	Tac1
Asb4	2.20832e-09	0.256253	0.241	0.187	4.40759e-05	1	Asb4
Krt171	0	2.53874	0.742	0.289	0	2	Krt17
Cryab1	0	2.33477	0.986	0.584	0	2	Cryab
Krt181	0	2.21889	0.999	0.611	0	2	Krt18
Epcam1	0	2.19577	1	0.663	0	2	Epcam
Fam46b1	0	2.19415	0.979	0.245	0	2	Fam46b
Krt81	0	2.12582	0.99	0.536	0	2	Krt8
Flnc1	0	2.11814	0.938	0.348	0	2	Flnc
S100a101	0	1.98576	0.999	0.747	0	2	S100a10
Thbs11	0	1.93189	0.907	0.238	0	2	Thbs1
Dstn1	0	1.80844	0.999	0.853	0	2	Dstn
Emp11	0	1.80303	0.983	0.457	0	2	Emp1
Ezr1	0	1.73091	0.998	0.633	0	2	Ezr
Tnfrsf12a1	0	1.69955	1	0.573	0	2	Tnfrsf12a
Kcnk11	0	1.69224	0.948	0.305	0	2	Kcnk1
Anxa12	0	1.66631	0.949	0.494	0	2	Anxa1
Maff1	0	1.62423	0.978	0.508	0	2	Maff
Phlda11	0	1.62125	0.968	0.503	0	2	Phlda1
Actn11	0	1.60259	0.918	0.345	0	2	Actn1
Hspb81	0	1.54686	0.985	0.429	0	2	Hspb8
Cd241	0	1.54294	0.999	0.53	0	2	Cd24
F31	0	1.52909	0.814	0.222	0	2	F3
Timp11	0	1.5271	0.999	0.769	0	2	Timp1
Cdh11	0	1.524	0.862	0.165	0	2	Cdh1
Ifrd11	0	1.52342	0.994	0.677	0	2	Ifrd1
Klf51	0	1.52315	0.952	0.339	0	2	Klf5
Mlf11	0	1.47818	0.858	0.322	0	2	Mlf1
Efnb21	0	1.45029	0.969	0.377	0	2	Efnb2
Errfi11	0	1.44785	0.975	0.505	0	2	Errfi1
Pdp11	0	1.43713	0.892	0.307	0	2	Pdp1
Ahnak1	0	1.4231	0.965	0.502	0	2	Ahnak
Fosl11	0	1.42274	0.891	0.321	0	2	Fosl1
Hbegf1	0	1.41276	0.727	0.239	0	2	Hbegf
Txnrd11	0	1.40815	0.968	0.548	0	2	Txnrd1
Cldn4	0	1.40701	0.704	0.161	0	2	Cldn4
S100a111	0	1.38976	0.995	0.635	0	2	S100a11
Cd91	0	1.38583	0.999	0.643	0	2	Cd9
Vasn1	0	1.38402	0.838	0.219	0	2	Vasn
Zfand51	0	1.37136	0.999	0.734	0	2	Zfand5
Rnd31	0	1.33495	0.996	0.547	0	2	Rnd3
Amd11	0	1.33033	0.991	0.662	0	2	Amd1
Ccdc801	0	1.32205	0.983	0.52	0	2	Ccdc80
F2rl11	0	1.32059	0.787	0.165	0	2	F2rl1
Ptrf1	0	1.31774	0.954	0.456	0	2	Ptrf
Pdpn1	0	1.3147	0.904	0.341	0	2	Pdpn
Lmna1	0	1.31359	0.991	0.658	0	2	Lmna
Epha21	0	1.30503	0.923	0.295	0	2	Epha2
Csrp21	0	1.30315	0.954	0.412	0	2	Csrp2
Sdc41	0	1.25887	0.98	0.446	0	2	Sdc4
Klhl211	0	1.2567	0.888	0.339	0	2	Klhl21
Tes1	0	1.25577	0.894	0.346	0	2	Tes
PVR1	0	1.25012	0.954	0.383	0	2	PVR
Dclk11	0	1.24263	0.96	0.518	0	2	Dclk1
Rsad21	0	1.24246	0.667	0.196	0	2	Rsad2
Fhl21	0	1.23742	0.815	0.217	0	2	Fhl2
Vcl1	0	1.21815	0.897	0.477	0	2	Vcl
Ets11	0	1.21175	0.961	0.422	0	2	Ets1
Cebpb1	0	1.2071	0.999	0.762	0	2	Cebpb
Tiparp1	0	1.20545	0.931	0.448	0	2	Tiparp
Tpbg1	0	1.18281	0.821	0.252	0	2	Tpbg
Tagln21	0	1.17633	0.975	0.582	0	2	Tagln2
Cldn91	0	1.16614	0.841	0.326	0	2	Cldn9
Csnk1a11	0	1.16115	0.995	0.767	0	2	Csnk1a1
Anxa21	0	1.15528	0.951	0.541	0	2	Anxa2
Plat1	0	1.14645	0.963	0.487	0	2	Plat
Cfl11	0	1.13911	0.998	0.879	0	2	Cfl1
Azin11	0	1.13774	0.982	0.601	0	2	Azin1
Lmo41	0	1.12706	0.973	0.553	0	2	Lmo4
Cnn31	0	1.11931	0.992	0.606	0	2	Cnn3
Fhad11	0	1.10974	0.921	0.351	0	2	Fhad1
Actg11	0	1.10608	1	0.921	0	2	Actg1
LOC1009108751	0	1.10542	0.854	0.369	0	2	LOC100910875
Actn41	0	1.09304	0.935	0.584	0	2	Actn4
Sowahc1	0	1.08181	0.788	0.249	0	2	Sowahc
Srf1	0	1.07614	0.935	0.459	0	2	Srf
Arl4a1	0	1.07522	0.964	0.592	0	2	Arl4a
Zfp36l11	0	1.07411	0.991	0.615	0	2	Zfp36l1
Dusp51	0	1.0728	0.785	0.254	0	2	Dusp5
Trip61	0	1.05414	0.848	0.265	0	2	Trip6
Gpx11	0	1.04681	0.982	0.715	0	2	Gpx1
Ubc1	0	1.04505	1	0.916	0	2	Ubc
Perp1	0	1.03799	0.767	0.194	0	2	Perp
Myc1	0	1.03534	0.767	0.253	0	2	Myc
Klf61	0	1.00601	0.989	0.616	0	2	Klf6
Pxdc11	0	1.00441	0.904	0.401	0	2	Pxdc1
Rcan11	0	1.00214	0.878	0.371	0	2	Rcan1
Kif1b1	0	0.997366	0.934	0.575	0	2	Kif1b
Palld.11	0	0.988003	0.743	0.257	0	2	Palld.1
Bag31	0	0.98147	0.899	0.42	0	2	Bag3
Csrnp11	0	0.977902	0.947	0.488	0	2	Csrnp1
Eif4a11	0	0.975597	0.999	0.825	0	2	Eif4a1
Rbpms1	0	0.972958	0.964	0.462	0	2	Rbpms
Cdkn1a1	0	0.97054	0.75	0.298	0	2	Cdkn1a
Klf91	0	0.969925	0.973	0.59	0	2	Klf9
Rheb1	0	0.963691	0.997	0.8	0	2	Rheb
Dlgap41	0	0.959138	0.868	0.381	0	2	Dlgap4
Rflnb1	0	0.956031	0.876	0.39	0	2	Rflnb
Ocln1	0	0.95467	0.79	0.231	0	2	Ocln
Runx11	0	0.947817	0.824	0.275	0	2	Runx1
Amotl21	0	0.946231	0.878	0.356	0	2	Amotl2
Aldh21	0	0.939351	0.984	0.535	0	2	Aldh2
LOC1003614571	0	0.938313	0.974	0.626	0	2	LOC100361457
Dscam1	0	0.937392	0.695	0.152	0	2	Dscam
F11r1	0	0.934057	0.841	0.287	0	2	F11r
Fermt21	0	0.929117	0.925	0.515	0	2	Fermt2
Tmem30b1	0	0.918859	0.701	0.171	0	2	Tmem30b
Plp21	0	0.918264	0.798	0.321	0	2	Plp2
Elf31	0	0.917877	0.583	0.096	0	2	Elf3
Tsc22d21	0	0.911997	0.828	0.382	0	2	Tsc22d2
Vgll41	0	0.91146	0.867	0.447	0	2	Vgll4
Ppp2r2b1	0	0.91131	0.883	0.382	0	2	Ppp2r2b
Elf11	0	0.911232	0.817	0.325	0	2	Elf1
F2r1	0	0.905716	0.698	0.197	0	2	F2r
Cdr21	0	0.90394	0.742	0.264	0	2	Cdr2
Sgms21	0	0.903597	0.681	0.174	0	2	Sgms2
Fbxo301	0	0.902396	0.814	0.339	0	2	Fbxo30
Tnks1bp11	0	0.900505	0.772	0.288	0	2	Tnks1bp1
Srsf21	0	0.895956	0.995	0.806	0	2	Srsf2
Lamc21	0	0.895062	0.665	0.153	0	2	Lamc2
Tmem471	0	0.887254	0.923	0.473	0	2	Tmem47
Actb1	0	0.886834	0.999	0.929	0	2	Actb
Hey21	0	0.885708	0.841	0.325	0	2	Hey2
Rassf11	0	0.885661	0.903	0.459	0	2	Rassf1
Hsd11b11	0	0.885155	0.909	0.395	0	2	Hsd11b1
Cldn31	0	0.883226	0.715	0.188	0	2	Cldn3
Rtn41	0	0.881991	0.976	0.68	0	2	Rtn4
Cldnd11	0	0.873903	0.928	0.551	0	2	Cldnd1
Ezh21	0	0.871197	0.785	0.304	0	2	Ezh2
Ywhaz1	0	0.86936	0.969	0.668	0	2	Ywhaz
Dsp	0	0.868112	0.757	0.273	0	2	Dsp
Ddx51	0	0.861289	1	0.896	0	2	Ddx5
Calm2.11	0	0.860671	0.997	0.818	0	2	Calm2.1
Cdv31	0	0.859651	0.954	0.624	0	2	Cdv3
Bcar3	0	0.858586	0.639	0.187	0	2	Bcar3
Golph31	0	0.857727	0.944	0.583	0	2	Golph3
Ripk41	0	0.856775	0.688	0.164	0	2	Ripk4
Jup	0	0.850496	0.811	0.329	0	2	Jup
Hspa4l1	0	0.847605	0.819	0.346	0	2	Hspa4l
Atf41	0	0.846301	0.998	0.814	0	2	Atf4
Fat11	0	0.842725	0.756	0.312	0	2	Fat1
Nfia1	0	0.839753	0.958	0.526	0	2	Nfia
Ppp2cb1	0	0.839565	0.914	0.525	0	2	Ppp2cb
Lsr1	0	0.838194	0.73	0.235	0	2	Lsr
Marcksl11	0	0.82044	0.89	0.404	0	2	Marcksl1
Tjp21	0	0.815362	0.627	0.17	0	2	Tjp2
NEWGENE-6198611	0	0.811921	0.997	0.801	0	2	NEWGENE-619861
Ptpn12	0	0.806041	0.682	0.226	0	2	Ptpn12
Sf11	0	0.805056	0.928	0.576	0	2	Sf1
Akirin21	0	0.803379	0.899	0.518	0	2	Akirin2
Ppl	0	0.802674	0.558	0.106	0	2	Ppl
Lmo71	0	0.800568	0.751	0.267	0	2	Lmo7
Shroom31	0	0.796191	0.706	0.228	0	2	Shroom3
Ext11	0	0.794962	0.77	0.294	0	2	Ext1
Hnrnpdl1	0	0.792439	0.915	0.539	0	2	Hnrnpdl
Mpp51	0	0.791644	0.796	0.341	0	2	Mpp5
Kdm5b1	0	0.790508	0.765	0.337	0	2	Kdm5b
Pard6b1	0	0.785371	0.641	0.133	0	2	Pard6b
Arf41	0	0.782475	0.986	0.752	0	2	Arf4
Txlng1	0	0.771258	0.739	0.283	0	2	Txlng
Arf21	0	0.770096	0.692	0.239	0	2	Arf2
Notch11	0	0.764258	0.881	0.404	0	2	Notch1
Ndrg1	0	0.757202	0.779	0.3	0	2	Ndrg1
Macc11	0	0.748878	0.521	0.081	0	2	Macc1
Ndel1	0	0.743981	0.864	0.445	0	2	Ndel1
Hdgf1	0	0.739962	0.843	0.428	0	2	Hdgf
Mpzl21	0	0.731529	0.792	0.245	0	2	Mpzl2
Col12a11	0	0.731337	0.6	0.147	0	2	Col12a1
Slc1a31	0	0.722599	0.802	0.315	0	2	Slc1a3
Cd3eap1	0	0.721401	0.68	0.249	0	2	Cd3eap
Dlc11	0	0.71555	0.812	0.329	0	2	Dlc1
Pdzk1ip1	0	0.715064	0.441	0.098	0	2	Pdzk1ip1
Aloxe31	0	0.711525	0.57	0.123	0	2	Aloxe3
Prkx1	0	0.706161	0.708	0.251	0	2	Prkx
Sft2d21	0	0.704197	0.697	0.257	0	2	Sft2d2
Per21	0	0.702657	0.684	0.239	0	2	Per2
Pgm2l11	0	0.700792	0.654	0.22	0	2	Pgm2l1
Gcnt21	0	0.69646	0.701	0.217	0	2	Gcnt2
Rab11fip11	0	0.694754	0.667	0.215	0	2	Rab11fip1
Clcf1	0	0.670329	0.532	0.136	0	2	Clcf1
Irf61	0	0.663604	0.579	0.151	0	2	Irf6
Bcam1	0	0.654232	0.786	0.293	0	2	Bcam
Tle31	0	0.653037	0.715	0.264	0	2	Tle3
Tuft11	0	0.649679	0.586	0.147	0	2	Tuft1
Tp53bp21	0	0.630809	0.614	0.167	0	2	Tp53bp2
Ccdc1531	0	0.618134	0.677	0.199	0	2	Ccdc153
Cdc42ep41	0	0.598921	0.669	0.228	0	2	Cdc42ep4
Hmox1	0	0.590805	0.992	0.626	0	2	Hmox1
Krt7	0	0.590065	0.419	0.064	0	2	Krt7
Eif11	0	0.584731	1	0.97	0	2	Eif1
Chmp4c1	0	0.581306	0.606	0.186	0	2	Chmp4c
LOC298795	0	0.579859	0.345	0.043	0	2	LOC298795
Acsm51	0	0.573973	0.681	0.22	0	2	Acsm5
Itgb81	0	0.53309	0.521	0.132	0	2	Itgb8
P2ry21	0	0.525607	0.491	0.1	0	2	P2ry2
Cxadr1	0	0.512614	0.506	0.12	0	2	Cxadr
Baiap2l1	0	0.50593	0.481	0.079	0	2	Baiap2l1
Ephb3	0	0.498656	0.481	0.091	0	2	Ephb3
Gprc5c1	0	0.497443	0.497	0.125	0	2	Gprc5c
Proser2	0	0.477118	0.477	0.094	0	2	Proser2
Rn50-13-0828.1	0	0.448033	0.511	0.127	0	2	Rn50-13-0828.1
Lrp21	0	0.444391	0.467	0.105	0	2	Lrp2
Gprc5a	0	0.439631	0.337	0.045	0	2	Gprc5a
Ppp1r14c	0	0.420917	0.403	0.083	0	2	Ppp1r14c
Cldn6	0	0.378918	0.342	0.054	0	2	Cldn6
Rnf128	0	0.372117	0.393	0.077	0	2	Rnf128
Ovol1	0	0.26966	0.213	0.017	0	2	Ovol1
Usp531	8.16566e-308	0.533144	0.574	0.171	1.62978e-303	2	Usp53
Itpkc	1.99092e-307	0.613832	0.55	0.166	3.97368e-303	2	Itpkc
Atg1011	2.26903e-307	0.806251	0.864	0.478	4.52876e-303	2	Atg101
Hnrnpu1	2.99474e-306	0.841247	0.986	0.748	5.9772e-302	2	Hnrnpu
Epb41l51	9.27283e-306	0.403117	0.441	0.1	1.85076e-301	2	Epb41l5
Dnaja11	2.16358e-305	0.865922	0.997	0.827	4.31829e-301	2	Dnaja1
Irs21	4.10798e-305	0.886022	0.898	0.504	8.19912e-301	2	Irs2
Igsf31	4.94369e-304	0.649216	0.613	0.212	9.86711e-300	2	Igsf3
LOC1036899311	5.49977e-304	0.752107	0.917	0.538	1.0977e-299	2	LOC103689931
Pls31	1.78102e-303	0.825075	0.699	0.292	3.55474e-299	2	Pls3
Uap1	5.43922e-303	0.659422	0.673	0.252	1.08561e-298	2	Uap1
Frmd61	9.28292e-303	0.747829	0.78	0.331	1.85278e-298	2	Frmd6
Odc11	2.26685e-302	0.944411	0.933	0.567	4.5244e-298	2	Odc1
Srsf31	4.94372e-302	0.843874	0.988	0.761	9.86717e-298	2	Srsf3
Bcl21	3.28997e-301	0.90971	0.749	0.313	6.56645e-297	2	Bcl2
Slc9a3r11	6.2622e-301	0.616368	0.736	0.265	1.24987e-296	2	Slc9a3r1
Ubtd21	1.10088e-300	0.501591	0.568	0.17	2.19725e-296	2	Ubtd2
Ppp1r15a1	3.83631e-300	0.873463	0.996	0.715	7.6569e-296	2	Ppp1r15a
Nr4a31	4.65664e-299	1.04686	0.83	0.398	9.29419e-295	2	Nr4a3
Mafk1	6.34153e-298	0.66453	0.768	0.32	1.26571e-293	2	Mafk
Pawr1	5.14396e-297	0.600044	0.65	0.217	1.02668e-292	2	Pawr
Mthfd1l1	1.39928e-295	0.513009	0.631	0.203	2.79283e-291	2	Mthfd1l
Tuba1c1	3.63022e-295	0.522709	0.593	0.186	7.24555e-291	2	Tuba1c
Gstm71	4.21368e-294	0.777036	0.972	0.514	8.41009e-290	2	Gstm7
Cald1	4.43403e-294	1.26043	0.817	0.406	8.84988e-290	2	Cald1
Tmsbl11	8.85098e-294	0.757988	0.944	0.509	1.76657e-289	2	Tmsbl1
Pelo1	1.0959e-293	0.808524	0.905	0.51	2.18732e-289	2	Pelo
Prss22	1.18082e-293	0.52614	0.249	0.031	2.3568e-289	2	Prss22
Nrcam1	1.79091e-293	0.798796	0.971	0.547	3.57448e-289	2	Nrcam
Ptbp11	4.20148e-293	0.750429	0.878	0.487	8.38573e-289	2	Ptbp1
Rbm47	3.43007e-292	0.452206	0.564	0.16	6.84607e-288	2	Rbm47
Eif4e1	2.37349e-291	0.76159	0.885	0.527	4.73725e-287	2	Eif4e
Anxa51	3.68367e-291	0.881626	0.986	0.765	7.35223e-287	2	Anxa5
Kitlg1	1.74741e-289	0.575887	0.726	0.273	3.48766e-285	2	Kitlg
Mest1	1.32622e-288	0.799837	0.886	0.446	2.647e-284	2	Mest
Crb3	4.77369e-288	0.564389	0.564	0.184	9.5278e-284	2	Crb3
Slc6a81	5.58398e-288	0.576136	0.687	0.254	1.11451e-283	2	Slc6a8
Rab251	1.16427e-287	0.566319	0.705	0.268	2.32376e-283	2	Rab25
Anxa3	2.51278e-287	0.439767	0.765	0.303	5.01526e-283	2	Anxa3
Sfpq1	4.06712e-287	0.766002	0.964	0.641	8.11757e-283	2	Sfpq
Mapre11	6.55445e-287	0.731299	0.955	0.621	1.3082e-282	2	Mapre1
Enah1	1.87422e-286	0.66292	0.733	0.315	3.74075e-282	2	Enah
RGD13097481	3.9954e-285	0.658809	0.758	0.339	7.97442e-281	2	RGD1309748
Mt2A1	9.79324e-285	0.831599	0.966	0.571	1.95463e-280	2	Mt2A
Csrp11	7.10498e-284	0.890115	0.921	0.516	1.41808e-279	2	Csrp1
St14	1.13146e-283	0.353894	0.429	0.101	2.25829e-279	2	St14
Pdcd61	1.68544e-283	0.765178	0.938	0.625	3.36397e-279	2	Pdcd6
Skp11	1.23591e-282	0.743899	0.988	0.735	2.46675e-278	2	Skp1
Lxn1	2.25012e-281	0.464823	0.525	0.152	4.49101e-277	2	Lxn
Btbd10	3.73589e-281	0.620353	0.699	0.289	7.45646e-277	2	Btbd10
Mbnl21	3.54927e-280	0.790265	0.97	0.699	7.08399e-276	2	Mbnl2
Tomm201	1.14223e-279	0.693188	0.99	0.805	2.27977e-275	2	Tomm20
Trim251	3.13807e-279	0.64076	0.69	0.268	6.26327e-275	2	Trim25
Mum1l11	1.47041e-278	0.652166	0.567	0.179	2.9348e-274	2	Mum1l1
Slc35e4	1.48501e-278	0.562591	0.513	0.155	2.96392e-274	2	Slc35e4
Arl5b1	1.73243e-278	0.738449	0.854	0.445	3.45775e-274	2	Arl5b
Chka1	1.8216e-278	0.774356	0.722	0.298	3.63573e-274	2	Chka
Zfp2811	8.75872e-278	0.633815	0.661	0.26	1.74815e-273	2	Zfp281
Spag91	2.50272e-277	0.762546	0.954	0.603	4.99519e-273	2	Spag9
Ctnna1	7.62141e-277	0.715906	0.857	0.484	1.52116e-272	2	Ctnna1
Acss31	3.02986e-276	0.4359	0.573	0.175	6.0473e-272	2	Acss3
Capsl1	1.97657e-275	0.433897	0.549	0.163	3.94504e-271	2	Capsl
Dctn61	3.54289e-275	0.689459	0.868	0.447	7.07125e-271	2	Dctn6
Daam11	1.60086e-274	0.774008	0.792	0.4	3.19515e-270	2	Daam1
Trim16	1.99302e-274	0.347134	0.321	0.059	3.97786e-270	2	Trim16
Tpm11	2.11203e-274	1.27917	0.801	0.451	4.2154e-270	2	Tpm1
Il4r1	6.80814e-274	0.553488	0.653	0.234	1.35884e-269	2	Il4r
Ctnnd11	2.12285e-273	0.602131	0.724	0.305	4.237e-269	2	Ctnnd1
Slc3a21	1.10923e-272	0.775699	0.992	0.787	2.21391e-268	2	Slc3a2
Flna1	1.83246e-272	0.624433	0.794	0.349	3.6574e-268	2	Flna
Gadd45a1	8.98799e-272	0.894912	0.967	0.605	1.79391e-267	2	Gadd45a
Tubb2a1	6.64521e-271	0.794995	0.905	0.515	1.32632e-266	2	Tubb2a
Pdlim41	8.66645e-269	0.659286	0.708	0.28	1.72974e-264	2	Pdlim4
Ptp4a11	1.31496e-268	0.725398	0.911	0.535	2.62453e-264	2	Ptp4a1
Stat31	1.72911e-268	0.790635	0.948	0.625	3.45114e-264	2	Stat3
Ttc9	1.56182e-267	0.446515	0.456	0.122	3.11724e-263	2	Ttc9
S100a61	2.23641e-267	0.838587	0.934	0.492	4.46366e-263	2	S100a6
LOC1009121951	4.49433e-265	0.779592	0.941	0.57	8.97024e-261	2	LOC100912195
U2af11	4.7409e-265	0.704914	0.975	0.725	9.46236e-261	2	U2af1
Arih11	8.16048e-265	0.714578	0.908	0.537	1.62875e-260	2	Arih1
Chrnb11	2.50694e-264	0.37971	0.453	0.118	5.00361e-260	2	Chrnb1
Rhbdf1	2.75825e-264	0.354114	0.431	0.108	5.5052e-260	2	Rhbdf1
Tgif11	3.24727e-264	0.669715	0.708	0.285	6.48123e-260	2	Tgif1
Ptprf1	1.25569e-263	0.649428	0.771	0.365	2.50624e-259	2	Ptprf
Trib11	7.91327e-263	0.575756	0.695	0.275	1.57941e-258	2	Trib1
Arf61	8.97101e-263	0.654553	0.795	0.393	1.79052e-258	2	Arf6
Baz1a1	9.51198e-263	0.662436	0.747	0.322	1.8985e-258	2	Baz1a
Kank11	1.5754e-262	0.616377	0.663	0.261	3.14434e-258	2	Kank1
Tra2b1	6.04761e-262	0.691911	0.934	0.597	1.20704e-257	2	Tra2b
Strn31	7.76723e-262	0.709676	0.895	0.549	1.55026e-257	2	Strn3
Rai21	1.14157e-261	0.485113	0.556	0.18	2.27845e-257	2	Rai2
Pafah1b1	4.31872e-261	0.688635	0.982	0.751	8.61973e-257	2	Pafah1b1
Met	2.13661e-260	0.315493	0.386	0.088	4.26445e-256	2	Met
Sncaip1	9.26426e-260	0.484603	0.539	0.166	1.84905e-255	2	Sncaip
Capn61	2.43507e-259	0.688379	0.928	0.442	4.86016e-255	2	Capn6
LOC499235	3.89592e-259	0.588255	0.682	0.289	7.77587e-255	2	LOC499235
Ube2h1	8.78221e-259	0.652872	0.818	0.421	1.75284e-254	2	Ube2h
Dapl11	7.88867e-257	0.570133	0.817	0.346	1.5745e-252	2	Dapl1
Sertad21	7.91064e-257	0.570483	0.675	0.265	1.57889e-252	2	Sertad2
Mgat4a1	2.74935e-256	0.502549	0.62	0.218	5.48744e-252	2	Mgat4a
Pmp221	7.13445e-256	0.940214	0.743	0.326	1.42397e-251	2	Pmp22
Sox111	1.67262e-255	0.355855	0.412	0.1	3.33839e-251	2	Sox11
Drap1	9.61457e-255	0.698276	0.934	0.642	1.91897e-250	2	Drap1
Atp1a11	2.40156e-254	0.675144	0.97	0.684	4.79328e-250	2	Atp1a1
Zswim41	2.047e-253	0.457351	0.514	0.162	4.0856e-249	2	Zswim4
Slc25a251	5.11613e-253	0.600799	0.734	0.314	1.02113e-248	2	Slc25a25
Wdr11	6.12018e-253	0.701508	0.861	0.503	1.22153e-248	2	Wdr1
S100a12	2.20579e-251	0.573443	0.905	0.427	4.40254e-247	2	S100a1
Tpm41	6.72717e-251	0.707286	0.922	0.537	1.34268e-246	2	Tpm4
Crym1	1.82646e-250	0.598562	0.576	0.191	3.64543e-246	2	Crym
Atp1b11	2.07968e-249	0.762723	0.974	0.695	4.15082e-245	2	Atp1b1
Schip1	2.8741e-249	0.623734	0.647	0.267	5.73641e-245	2	Schip1
Anxa11	5.97942e-249	0.61757	0.757	0.38	1.19343e-244	2	Anxa11
Eif4g21	9.06925e-249	0.625109	0.995	0.826	1.81013e-244	2	Eif4g2
Msx11	1.19756e-248	0.68306	0.918	0.464	2.39021e-244	2	Msx1
Crip21	1.82682e-248	0.680642	0.935	0.515	3.64615e-244	2	Crip2
Wsb11	1.20413e-247	0.669641	0.884	0.478	2.40333e-243	2	Wsb1
G3bp11	1.40222e-247	0.68148	0.915	0.606	2.79869e-243	2	G3bp1
Pabpn11	1.20751e-246	0.645182	0.986	0.776	2.41007e-242	2	Pabpn1
Lysmd31	1.35707e-245	0.697104	0.853	0.487	2.70858e-241	2	Lysmd3
Fam110a	1.8755e-245	0.580436	0.654	0.263	3.74331e-241	2	Fam110a
Nfe2l21	2.52145e-245	0.668215	0.899	0.516	5.03257e-241	2	Nfe2l2
Mt1m1	3.69711e-245	0.521192	0.705	0.274	7.37906e-241	2	Mt1m
Spint1	7.46133e-245	0.452098	0.521	0.172	1.48921e-240	2	Spint1
Arc1	8.58752e-245	0.685671	0.603	0.218	1.71398e-240	2	Arc
Wfdc21	1.41063e-244	0.642901	0.928	0.482	2.81548e-240	2	Wfdc2
Pdha11	4.36026e-244	0.668664	0.837	0.455	8.70264e-240	2	Pdha1
Acsm31	5.82654e-243	0.373194	0.433	0.114	1.16292e-238	2	Acsm3
Nectin2	3.18467e-242	0.537622	0.66	0.264	6.35629e-238	2	Nectin2
Fam83h	5.91899e-242	0.33581	0.374	0.092	1.18137e-237	2	Fam83h
Gpx21	6.32622e-242	0.974831	0.4	0.105	1.26265e-237	2	Gpx2
Tc2n1	1.43529e-241	0.338002	0.44	0.117	2.86469e-237	2	Tc2n
Pcf111	6.36957e-241	0.703928	0.857	0.473	1.2713e-236	2	Pcf11
Fgf131	6.59169e-241	0.360704	0.414	0.106	1.31564e-236	2	Fgf13
Jund1	2.41781e-240	0.681821	0.993	0.77	4.82571e-236	2	Jund
Magoh1	2.80747e-240	0.668072	0.939	0.599	5.60342e-236	2	Magoh
Cnbp1	6.65146e-240	0.583278	0.992	0.837	1.32756e-235	2	Cnbp
Kcnd31	2.79398e-239	0.382588	0.461	0.133	5.5765e-235	2	Kcnd3
Rock2	6.0121e-239	0.712971	0.885	0.521	1.19996e-234	2	Rock2
Tcf7l21	1.21409e-238	0.535294	0.674	0.265	2.4232e-234	2	Tcf7l2
B3gnt21	3.30551e-238	0.632452	0.747	0.367	6.59748e-234	2	B3gnt2
Diaph1	3.99899e-238	0.531346	0.722	0.33	7.98158e-234	2	Diaph1
Rybp1	7.61498e-238	0.57973	0.718	0.327	1.51987e-233	2	Rybp
Pebp11	1.25269e-237	0.629638	0.994	0.81	2.50025e-233	2	Pebp1
NEWGENE-6203811	1.517e-237	0.577941	0.937	0.47	3.02778e-233	2	NEWGENE-620381
Pcdh91	3.42937e-237	0.483324	0.559	0.192	6.84469e-233	2	Pcdh9
Cldn23	3.47342e-237	0.319791	0.286	0.054	6.93259e-233	2	Cldn23
Eps8l2	7.6343e-237	0.399893	0.444	0.129	1.52373e-232	2	Eps8l2
Gclm1	2.11581e-236	0.9266	0.746	0.363	4.22294e-232	2	Gclm
Hnrnpf1	3.54051e-236	0.605789	0.995	0.788	7.0665e-232	2	Hnrnpf
Zkscan51	8.23338e-236	0.427066	0.44	0.125	1.6433e-231	2	Zkscan5
Rgcc	1.56777e-235	0.294467	0.924	0.514	3.12911e-231	2	Rgcc
Fam184a1	3.38152e-235	0.63038	0.761	0.363	6.74918e-231	2	Fam184a
Phgdh1	8.08188e-235	0.568835	0.897	0.428	1.61306e-230	2	Phgdh
Nab2	8.31038e-235	0.5793	0.621	0.248	1.65867e-230	2	Nab2
Arhgap29	2.00995e-234	0.363529	0.563	0.189	4.01166e-230	2	Arhgap29
Gpat3	2.38224e-234	0.374602	0.402	0.105	4.75472e-230	2	Gpat3
Otud1	7.70882e-234	0.311876	0.343	0.077	1.5386e-229	2	Otud1
Cnksr1	1.52546e-233	0.267336	0.303	0.061	3.04467e-229	2	Cnksr1
Kcmf11	1.72845e-233	0.601298	0.841	0.484	3.44981e-229	2	Kcmf1
Bles03	3.48089e-233	0.555336	0.681	0.293	6.94752e-229	2	Bles03
Vasp	8.09622e-233	0.575821	0.727	0.331	1.61593e-228	2	Vasp
Fosb1	8.448e-233	0.734403	0.994	0.715	1.68614e-228	2	Fosb
Cdk141	8.63757e-233	0.49533	0.653	0.263	1.72397e-228	2	Cdk14
Fnbp1l	2.62536e-232	0.568986	0.641	0.266	5.23996e-228	2	Fnbp1l
Map1b1	2.68925e-232	0.896509	0.925	0.59	5.36747e-228	2	Map1b
S100a161	4.92592e-232	0.662687	0.972	0.55	9.83165e-228	2	S100a16
Plscr11	1.08212e-231	0.548346	0.623	0.231	2.1598e-227	2	Plscr1
Dnajb91	3.00836e-231	0.824617	0.965	0.675	6.00439e-227	2	Dnajb9
Lrfn4	1.63109e-230	0.300574	0.363	0.088	3.25548e-226	2	Lrfn4
Kras	2.80031e-230	0.689902	0.85	0.525	5.58914e-226	2	Kras
Mex3c1	2.46938e-229	0.584481	0.741	0.357	4.92864e-225	2	Mex3c
Plch11	1.05021e-228	0.463706	0.661	0.247	2.0961e-224	2	Plch1
Etf11	1.10127e-228	0.601559	0.887	0.52	2.19803e-224	2	Etf1
Baiap2	3.59984e-228	0.478259	0.594	0.23	7.18493e-224	2	Baiap2
Arhgef5	9.63713e-227	0.366676	0.479	0.146	1.92347e-222	2	Arhgef5
Il15ra	2.33642e-226	0.37135	0.379	0.097	4.66327e-222	2	Il15ra
Rassf91	6.8592e-226	0.467441	0.687	0.266	1.36903e-221	2	Rassf9
Etl41	8.43967e-226	0.483052	0.677	0.28	1.68447e-221	2	Etl4
Ywhag1	3.24679e-225	0.677102	0.8	0.452	6.48028e-221	2	Ywhag
Phf131	1.01355e-224	0.460531	0.557	0.204	2.02294e-220	2	Phf13
Appbp21	3.46328e-224	0.582053	0.748	0.377	6.91235e-220	2	Appbp2
Prrx11	4.28736e-224	0.402519	0.653	0.238	8.55713e-220	2	Prrx1
Ptpn4	7.62692e-224	0.54896	0.649	0.28	1.52226e-219	2	Ptpn4
Purb1	2.75285e-223	0.59589	0.952	0.69	5.49442e-219	2	Purb
Wwtr1	6.7428e-223	0.318731	0.459	0.133	1.3458e-218	2	Wwtr1
Prdx61	1.48718e-222	0.621976	0.902	0.503	2.96827e-218	2	Prdx6
Hn11	1.49442e-222	0.70079	0.952	0.643	2.98272e-218	2	Hn1
Itgb11	8.56828e-222	0.599212	0.959	0.682	1.71014e-217	2	Itgb1
Pde1c1	2.25562e-221	0.348176	0.513	0.162	4.50199e-217	2	Pde1c
RGD15659891	2.56384e-221	0.518327	0.666	0.279	5.11717e-217	2	RGD1565989
Notch21	3.3111e-221	0.494712	0.708	0.31	6.60863e-217	2	Notch2
Igsf9	4.17701e-221	0.270215	0.363	0.089	8.33689e-217	2	Igsf9
Cacul11	1.14353e-220	0.49935	0.657	0.282	2.28238e-216	2	Cacul1
Eif1b1	1.50052e-220	0.724982	0.954	0.682	2.9949e-216	2	Eif1b
Ptprd1	4.04264e-220	0.533659	0.71	0.322	8.0687e-216	2	Ptprd
Vapa1	6.02974e-220	0.585278	0.959	0.708	1.20348e-215	2	Vapa
Srrm21	6.31126e-220	0.569603	0.995	0.813	1.25967e-215	2	Srrm2
Spint21	8.88128e-220	0.558331	0.999	0.821	1.77261e-215	2	Spint2
Stom1	8.5588e-219	0.483084	0.691	0.284	1.70825e-214	2	Stom
Lhfp1	1.57339e-218	0.444969	0.709	0.29	3.14033e-214	2	Lhfp
Aplp21	2.26114e-218	0.59008	0.966	0.634	4.51301e-214	2	Aplp2
Sertad11	3.85844e-218	0.628997	0.943	0.615	7.70105e-214	2	Sertad1
Lrrc8b	6.10712e-218	0.353202	0.449	0.138	1.21892e-213	2	Lrrc8b
Fxyd61	1.5157e-217	0.421871	0.685	0.281	3.02518e-213	2	Fxyd6
Arhgap8	4.32203e-217	0.426849	0.525	0.187	8.62633e-213	2	Arhgap8
Clu1	1.02707e-216	0.698242	0.998	0.776	2.04993e-212	2	Clu
Mt31	1.15293e-216	0.667074	0.976	0.569	2.30113e-212	2	Mt3
Tmprss2	1.2473e-216	0.277501	0.293	0.06	2.48949e-212	2	Tmprss2
Pgrmc11	1.36781e-216	0.603416	0.958	0.68	2.73e-212	2	Pgrmc1
Pdlim3	2.1124e-216	0.321553	0.29	0.059	4.21614e-212	2	Pdlim3
Stk40	2.36079e-216	0.576447	0.699	0.339	4.7119e-212	2	Stk40
Igfbpl11	3.90254e-216	0.439179	0.4	0.107	7.78908e-212	2	Igfbpl1
Arhgap51	4.74576e-216	0.592602	0.877	0.518	9.47207e-212	2	Arhgap5
Mgat2	7.11319e-216	0.564426	0.667	0.298	1.41972e-211	2	Mgat2
Ifitm31	9.37761e-216	0.819553	0.994	0.691	1.87168e-211	2	Ifitm3
Pdlim7	1.7595e-215	0.439098	0.55	0.202	3.51178e-211	2	Pdlim7
Tspan311	3.25581e-215	0.614198	0.825	0.454	6.49827e-211	2	Tspan31
Tf1	7.2744e-215	0.31344	0.869	0.458	1.4519e-210	2	Tf
Midn	1.35996e-214	0.462537	0.595	0.234	2.71434e-210	2	Midn
Cpxm21	1.5623e-214	0.287954	0.348	0.083	3.1182e-210	2	Cpxm2
Dpy19l31	1.00917e-213	0.347665	0.522	0.174	2.0142e-209	2	Dpy19l3
Tubb61	2.25001e-213	0.672414	0.705	0.338	4.49079e-209	2	Tubb6
Erf1	4.34014e-212	0.50632	0.646	0.27	8.66248e-208	2	Erf
Lcn21	8.18487e-212	0.599535	0.679	0.273	1.63362e-207	2	Lcn2
Txnl11	9.91416e-212	0.603183	0.951	0.667	1.97877e-207	2	Txnl1
Hspa41	1.34516e-211	0.621945	0.954	0.675	2.68481e-207	2	Hspa4
Ddx3x1	2.09088e-211	0.640991	0.883	0.556	4.17318e-207	2	Ddx3x
Ckb1	6.82293e-211	0.714212	0.998	0.819	1.36179e-206	2	Ckb
Kif21a	8.5824e-211	0.475327	0.566	0.222	1.71296e-206	2	Kif21a
Adss1	1.38243e-210	0.614326	0.837	0.496	2.7592e-206	2	Adss
Pi4k2b	2.37053e-210	0.427887	0.526	0.189	4.73133e-206	2	Pi4k2b
Cobl1	2.84145e-210	0.440079	0.564	0.219	5.67125e-206	2	Cobl
Ehd4	3.35741e-210	0.372983	0.795	0.398	6.70105e-206	2	Ehd4
Mpp61	1.57309e-209	0.503921	0.847	0.433	3.13973e-205	2	Mpp6
Col6a21	1.99559e-209	0.375049	0.652	0.251	3.98299e-205	2	Col6a2
Rela	3.04908e-209	0.495195	0.66	0.286	6.08565e-205	2	Rela
Rnd11	3.30989e-209	0.285508	0.611	0.219	6.60621e-205	2	Rnd1
Aurkb	2.17688e-208	0.313973	0.315	0.071	4.34483e-204	2	Aurkb
Bmp2	3.33182e-208	0.311604	0.303	0.067	6.64998e-204	2	Bmp2
Mapkapk2	6.67136e-208	0.539114	0.77	0.408	1.33154e-203	2	Mapkapk2
Slc7a1	6.88561e-208	0.538446	0.583	0.24	1.3743e-203	2	Slc7a1
Hdlbp1	1.28046e-207	0.646373	0.942	0.663	2.55567e-203	2	Hdlbp
Ephb11	1.63004e-207	0.377545	0.517	0.176	3.25341e-203	2	Ephb1
Pnrc11	2.31307e-207	0.675966	0.992	0.774	4.61666e-203	2	Pnrc1
Cldn7	8.07137e-207	0.474673	0.272	0.056	1.61096e-202	2	Cldn7
Nf1x1	8.45383e-207	0.432522	0.656	0.265	1.6873e-202	2	Nf1x
Sdc1	1.83401e-206	0.34184	0.357	0.092	3.6605e-202	2	Sdc1
Wwc11	1.88274e-206	0.328705	0.483	0.157	3.75776e-202	2	Wwc1
Pdlim5	2.18787e-206	0.377378	0.498	0.17	4.36677e-202	2	Pdlim5
Klf101	3.82997e-206	0.538927	0.653	0.289	7.64424e-202	2	Klf10
Ywhaq1	8.12347e-206	0.538627	0.99	0.813	1.62136e-201	2	Ywhaq
Fras11	9.18551e-206	0.317685	0.446	0.136	1.83333e-201	2	Fras1
Prps21	1.51156e-205	0.52944	0.742	0.342	3.01693e-201	2	Prps2
Crlf11	3.23792e-205	0.517548	0.924	0.434	6.46256e-201	2	Crlf1
Coq10b1	1.88005e-204	0.564621	0.93	0.582	3.75239e-200	2	Coq10b
Zfp7111	8.78219e-204	0.35631	0.349	0.087	1.75284e-199	2	Zfp711
Tle41	4.26644e-203	0.508103	0.71	0.332	8.51539e-199	2	Tle4
Ptchd1	4.87262e-203	0.288614	0.321	0.076	9.72527e-199	2	Ptchd1
Tubb4b	4.96401e-203	0.660088	0.879	0.568	9.90767e-199	2	Tubb4b
Alg131	6.79516e-203	0.475389	0.615	0.259	1.35625e-198	2	Alg13
Ubxn41	7.23167e-203	0.574957	0.938	0.666	1.44337e-198	2	Ubxn4
Fbln11	1.0165e-202	0.264832	0.419	0.12	2.02884e-198	2	Fbln1
Nasp1	1.55281e-202	0.578749	0.827	0.444	3.09925e-198	2	Nasp
Grpel2	1.78759e-202	0.333264	0.411	0.122	3.56785e-198	2	Grpel2
Shb	1.84125e-202	0.253467	0.313	0.074	3.67495e-198	2	Shb
Terf2ip1	1.91099e-202	0.567226	0.601	0.253	3.81415e-198	2	Terf2ip
Tas1r21	2.40563e-202	0.345846	0.477	0.156	4.80139e-198	2	Tas1r2
Amot1	1.12908e-201	0.41546	0.459	0.147	2.25353e-197	2	Amot
Taf4b1	1.22591e-200	0.651196	0.679	0.301	2.44679e-196	2	Taf4b
Ctgf	2.47165e-200	0.590541	0.566	0.209	4.93316e-196	2	Ctgf
Ulk1	6.11568e-200	0.407347	0.513	0.188	1.22063e-195	2	Ulk1
Magi31	1.81868e-199	0.397176	0.559	0.211	3.6299e-195	2	Magi3
Gapdh1	1.82418e-199	0.527752	0.995	0.833	3.64088e-195	2	Gapdh
Thoc61	2.7458e-199	0.439768	0.589	0.235	5.48035e-195	2	Thoc6
Higd1a1	2.74948e-199	0.58305	0.861	0.518	5.48769e-195	2	Higd1a
Zfp295	4.84227e-199	0.486941	0.597	0.253	9.66469e-195	2	Zfp295
2024-03-07	9.19925e-199	0.520813	0.692	0.328	1.83608e-194	2	2024-03-07
Arl13b1	2.61174e-198	0.543377	0.727	0.352	5.21277e-194	2	Arl13b
Rps6ka51	3.80316e-198	0.529309	0.743	0.364	7.59073e-194	2	Rps6ka5
Trim8	4.47203e-197	0.404446	0.609	0.247	8.92572e-193	2	Trim8
Sdcbp1	5.3336e-197	0.532868	0.977	0.768	1.06453e-192	2	Sdcbp
Usp251	1.76145e-196	0.529757	0.813	0.428	3.51568e-192	2	Usp25
Oaz11	7.34798e-196	0.464765	0.998	0.909	1.46658e-191	2	Oaz1
Plec	7.57078e-196	0.549178	0.64	0.293	1.51105e-191	2	Plec
Tenm41	8.1975e-196	0.29974	0.444	0.139	1.63614e-191	2	Tenm4
S100a131	1.44771e-195	0.51174	0.837	0.441	2.88948e-191	2	S100a13
Pmepa1	1.801e-195	0.669953	0.728	0.369	3.59461e-191	2	Pmepa1
Rhoq	3.08863e-195	0.55467	0.681	0.321	6.16459e-191	2	Rhoq
Pkp2	3.97879e-195	0.255643	0.336	0.087	7.94127e-191	2	Pkp2
Rab9a1	5.22159e-195	0.48405	0.678	0.313	1.04218e-190	2	Rab9a
Ube2s1	7.05095e-195	0.575564	0.964	0.716	1.4073e-190	2	Ube2s
Pnpla81	7.9669e-195	0.564283	0.905	0.59	1.59011e-190	2	Pnpla8
Pum11	1.00418e-194	0.564545	0.813	0.476	2.00425e-190	2	Pum1
Frmd4b1	1.44156e-194	0.358315	0.499	0.17	2.87721e-190	2	Frmd4b
Sh3bp4	1.74904e-193	0.271422	0.373	0.105	3.49091e-189	2	Sh3bp4
Erbin	3.57206e-193	0.523428	0.813	0.454	7.12947e-189	2	Erbin
Tmed51	2.1533e-192	0.441148	0.654	0.28	4.29778e-188	2	Tmed5
Bcl10	3.1054e-192	0.505133	0.785	0.417	6.19806e-188	2	Bcl10
Nectin1	5.48253e-192	0.258099	0.345	0.092	1.09426e-187	2	Nectin1
Rbbp61	6.80755e-192	0.638846	0.867	0.539	1.35872e-187	2	Rbbp6
Nab1	1.91367e-191	0.492956	0.64	0.291	3.8195e-187	2	Nab1
Mtmr10	2.14577e-191	0.311729	0.398	0.12	4.28274e-187	2	Mtmr10
Wdr43	4.21199e-191	0.390411	0.522	0.197	8.4067e-187	2	Wdr43
Hnrnph11	3.58056e-189	0.539734	0.928	0.667	7.14644e-185	2	Hnrnph1
Gadd45b1	3.64211e-189	0.576108	0.966	0.645	7.26929e-185	2	Gadd45b
Brd11	4.10044e-189	0.52872	0.78	0.437	8.18407e-185	2	Brd1
Heca1	1.06783e-188	0.498063	0.781	0.428	2.13128e-184	2	Heca
Tpp21	1.17244e-188	0.486226	0.721	0.362	2.34007e-184	2	Tpp2
Tspan121	1.27705e-188	0.391613	0.76	0.342	2.54886e-184	2	Tspan12
Rapgef61	1.28458e-188	0.540729	0.714	0.35	2.56389e-184	2	Rapgef6
Pon31	2.40903e-188	0.336002	0.493	0.171	4.80819e-184	2	Pon3
RGD1306556	4.07763e-188	0.327858	0.487	0.169	8.13854e-184	2	RGD1306556
AABR07051251.1	6.29901e-188	0.261652	0.274	0.059	1.25722e-183	2	AABR07051251.1
Pnp1	6.98256e-188	0.547481	0.944	0.564	1.39365e-183	2	Pnp
Sptlc2	1.57414e-187	0.350905	0.495	0.176	3.14183e-183	2	Sptlc2
Zyx	1.71037e-187	0.536426	0.651	0.306	3.41373e-183	2	Zyx
Eif3a	2.09762e-187	0.585163	0.966	0.735	4.18664e-183	2	Eif3a
Sfr11	2.34038e-187	0.585882	0.937	0.665	4.67117e-183	2	Sfr1
Ahr	3.35817e-187	0.316772	0.477	0.161	6.70257e-183	2	Ahr
Nsg21	1.52059e-186	0.466497	0.855	0.461	3.03495e-182	2	Nsg2
Pacsin3	2.1324e-186	0.250439	0.379	0.108	4.25605e-182	2	Pacsin3
Map7d1	3.40136e-186	0.521082	0.691	0.346	6.78877e-182	2	Map7d1
Snx16	4.12281e-186	0.349296	0.482	0.171	8.22872e-182	2	Snx16
Tmem170a	4.75642e-186	0.301029	0.429	0.138	9.49334e-182	2	Tmem170a
Nup981	5.45934e-186	0.479773	0.734	0.378	1.08963e-181	2	Nup98
Ptp4a2	7.24504e-186	0.552658	0.869	0.577	1.44604e-181	2	Ptp4a2
Arl6ip51	1.58981e-185	0.572431	0.875	0.546	3.1731e-181	2	Arl6ip5
Rnf19a1	2.17089e-185	0.438396	0.633	0.28	4.33289e-181	2	Rnf19a
Klf71	3.04386e-185	0.512051	0.687	0.335	6.07524e-181	2	Klf7
AABR07026311.11	7.24951e-185	0.524926	0.958	0.679	1.44693e-180	2	AABR07026311.1
Pcgf51	1.42111e-184	0.445021	0.667	0.316	2.8364e-180	2	Pcgf5
Rbm41	2.95095e-184	0.49422	0.706	0.344	5.8898e-180	2	Rbm4
Kazn	6.49167e-184	0.257002	0.34	0.091	1.29567e-179	2	Kazn
LOC1036949021	1.17884e-183	0.584728	0.94	0.642	2.35284e-179	2	LOC103694902
Smarca51	1.50532e-183	0.561904	0.873	0.563	3.00448e-179	2	Smarca5
Cltb	1.63016e-183	0.555699	0.94	0.664	3.25363e-179	2	Cltb
Cd811	6.30944e-183	0.586037	0.999	0.869	1.2593e-178	2	Cd81
Cyr611	7.28223e-183	0.385515	0.721	0.317	1.45346e-178	2	Cyr61
Rasl11b1	1.61424e-182	0.328591	0.398	0.121	3.22186e-178	2	Rasl11b
Luzp11	1.78322e-182	0.385872	0.711	0.322	3.55912e-178	2	Luzp1
Jmjd1c1	1.81169e-182	0.612223	0.911	0.612	3.61595e-178	2	Jmjd1c
Depdc7	2.46758e-182	0.399848	0.43	0.142	4.92504e-178	2	Depdc7
Usp10	4.24603e-182	0.380663	0.517	0.2	8.47465e-178	2	Usp10
Nudt41	5.49593e-182	0.629088	0.864	0.497	1.09693e-177	2	Nudt4
Ppp1cb1	1.00106e-181	0.512801	0.887	0.578	1.99802e-177	2	Ppp1cb
Rnf39	2.19879e-181	0.255074	0.31	0.078	4.38856e-177	2	Rnf39
Homer11	2.3626e-181	0.375912	0.481	0.171	4.71552e-177	2	Homer1
Ube2d3	8.36622e-181	0.50635	0.943	0.656	1.66981e-176	2	Ube2d3
Tjp1	9.44653e-181	0.419976	0.71	0.347	1.88543e-176	2	Tjp1
Basp11	1.91631e-180	0.541764	0.903	0.59	3.82477e-176	2	Basp1
Eno11	3.46765e-180	0.523524	0.935	0.634	6.92107e-176	2	Eno1
Gmnn	4.32099e-180	0.313317	0.529	0.197	8.62427e-176	2	Gmnn
Slit21	5.30246e-180	0.398304	0.635	0.26	1.05832e-175	2	Slit2
Suco1	6.33475e-180	0.523992	0.839	0.493	1.26435e-175	2	Suco
Ston2	9.75513e-179	0.284723	0.399	0.124	1.94703e-174	2	Ston2
Srsf6	1.3586e-178	0.523828	0.83	0.516	2.71163e-174	2	Srsf6
Kdm6b	4.48057e-178	0.50317	0.792	0.446	8.94277e-174	2	Kdm6b
Cep170b	1.63765e-176	0.342018	0.481	0.182	3.26858e-172	2	Cep170b
Rnf1031	2.69684e-176	0.490777	0.729	0.378	5.38262e-172	2	Rnf103
Fgfr21	7.67417e-176	0.34686	0.531	0.201	1.53169e-171	2	Fgfr2
Ednrb	9.02593e-176	0.281448	0.605	0.236	1.80149e-171	2	Ednrb
Ctnnal1	2.74658e-175	0.343048	0.54	0.211	5.48189e-171	2	Ctnnal1
Raly1	6.5115e-175	0.529618	0.9	0.624	1.29963e-170	2	Raly
Nedd91	7.70143e-175	0.362504	0.561	0.218	1.53713e-170	2	Nedd9
Rassf8	1.07812e-174	0.285432	0.406	0.131	2.15182e-170	2	Rassf8
Cx3cl11	1.32125e-174	0.363879	0.54	0.203	2.63709e-170	2	Cx3cl1
Prkci1	1.67457e-174	0.281237	0.447	0.153	3.34227e-170	2	Prkci
Nrp21	2.02088e-174	0.408215	0.786	0.375	4.03348e-170	2	Nrp2
Stam	2.87497e-174	0.327145	0.462	0.168	5.73815e-170	2	Stam
Adarb1	5.3665e-174	0.333655	0.519	0.199	1.0711e-169	2	Adarb1
LOC1009097121	7.60313e-173	0.490289	0.976	0.693	1.51751e-168	2	LOC100909712
Dnajc211	7.62443e-173	0.535172	0.744	0.419	1.52176e-168	2	Dnajc21
Ppp1r12a	1.06883e-172	0.539231	0.847	0.539	2.13328e-168	2	Ppp1r12a
Flnb	1.79622e-172	0.349189	0.572	0.24	3.58507e-168	2	Flnb
Siah21	4.23044e-172	0.394522	0.563	0.237	8.44354e-168	2	Siah2
Galm1	7.59654e-172	0.37693	0.652	0.277	1.51619e-167	2	Galm
Dirc2	7.84192e-172	0.333921	0.46	0.169	1.56517e-167	2	Dirc2
Lama51	3.07255e-171	0.338189	0.541	0.212	6.1325e-167	2	Lama5
Ccng11	3.25162e-171	0.570906	0.844	0.506	6.48991e-167	2	Ccng1
Hsp90ab11	4.70349e-171	0.3552	1	0.971	9.38769e-167	2	Hsp90ab1
Ripk11	1.40465e-170	0.454048	0.705	0.343	2.80353e-166	2	Ripk1
Hivep2	8.41536e-170	0.497651	0.685	0.351	1.67962e-165	2	Hivep2
Il6r	2.43946e-169	0.427134	0.578	0.25	4.86891e-165	2	Il6r
Gsn1	2.48912e-169	0.294426	0.801	0.426	4.96804e-165	2	Gsn
Klf131	5.24388e-169	0.536926	0.81	0.483	1.04663e-164	2	Klf13
Myo101	5.24562e-169	0.366603	0.597	0.253	1.04697e-164	2	Myo10
Fcgrt1	7.34909e-169	0.426186	0.812	0.415	1.4668e-164	2	Fcgrt
Penk1	8.23204e-169	0.608764	0.877	0.465	1.64303e-164	2	Penk
Myadm	9.02288e-169	0.449074	0.567	0.235	1.80088e-164	2	Myadm
Akirin11	3.18421e-168	0.456339	0.773	0.43	6.35537e-164	2	Akirin1
Sesn2	3.42812e-168	0.468103	0.607	0.273	6.84218e-164	2	Sesn2
Abat1	5.00163e-168	0.310604	0.515	0.192	9.98275e-164	2	Abat
Kmt2e1	5.20727e-168	0.544666	0.881	0.6	1.03932e-163	2	Kmt2e
Pabpc1	5.57221e-168	0.44874	0.942	0.667	1.11216e-163	2	Pabpc1
Fam107b	8.65665e-168	0.322029	0.501	0.188	1.72778e-163	2	Fam107b
Cd821	1.59845e-167	0.390228	0.734	0.36	3.19035e-163	2	Cd82
Ephx11	1.61343e-167	0.355848	0.741	0.333	3.22024e-163	2	Ephx1
Ndfip2	3.43817e-167	0.447009	0.811	0.463	6.86224e-163	2	Ndfip2
Tspyl11	5.88209e-167	0.544246	0.786	0.45	1.17401e-162	2	Tspyl1
Gpsm1	5.95918e-167	0.264561	0.38	0.12	1.18939e-162	2	Gpsm1
Tceal81	7.37393e-167	0.568266	0.924	0.646	1.47176e-162	2	Tceal8
Cul31	1.28657e-166	0.491453	0.877	0.574	2.56787e-162	2	Cul3
RGD1563888	1.51042e-166	0.301601	0.467	0.164	3.01465e-162	2	RGD1563888
Klhl91	1.90517e-166	0.477343	0.698	0.369	3.80252e-162	2	Klhl9
Mprip1	2.15477e-166	0.486699	0.812	0.485	4.30071e-162	2	Mprip
Map6	9.81699e-166	0.301786	0.38	0.121	1.95937e-161	2	Map6
Nr4a11	9.85657e-166	0.493054	0.863	0.499	1.96727e-161	2	Nr4a1
Ifitm11	1.18625e-165	0.411619	0.923	0.561	2.36763e-161	2	Ifitm1
Taf1d1	6.69313e-165	0.496326	0.767	0.413	1.33588e-160	2	Taf1d
Ccnh1	1.23739e-164	0.456661	0.665	0.32	2.46971e-160	2	Ccnh
Cyp7b11	1.82568e-164	0.36499	0.674	0.291	3.64387e-160	2	Cyp7b1
Plagl11	2.801e-164	0.546955	0.721	0.389	5.59051e-160	2	Plagl1
Bdp11	7.12796e-164	0.506033	0.73	0.402	1.42267e-159	2	Bdp1
Mtus1	9.30584e-164	0.349474	0.63	0.279	1.85735e-159	2	Mtus1
Pkn21	1.28961e-163	0.455673	0.741	0.409	2.57393e-159	2	Pkn2
Pfkfb31	1.86719e-163	0.445844	0.656	0.3	3.72673e-159	2	Pfkfb3
Usp21	8.94882e-163	0.359225	0.495	0.193	1.7861e-158	2	Usp2
Gsta41	1.08943e-162	0.363734	0.914	0.519	2.1744e-158	2	Gsta4
Vezf11	1.39712e-162	0.421093	0.696	0.357	2.78851e-158	2	Vezf1
Ist1	1.88195e-161	0.374246	0.604	0.278	3.75618e-157	2	Ist1
Tuba1a1	2.87402e-161	0.757972	0.952	0.724	5.73625e-157	2	Tuba1a
Ercc1	4.25167e-161	0.345738	0.483	0.19	8.4859e-157	2	Ercc1
Rn50-X-0746.3	1.15474e-160	0.380523	0.587	0.263	2.30474e-156	2	Rn50-X-0746.3
Ppp2r1b	1.51334e-160	0.260387	0.392	0.13	3.02048e-156	2	Ppp2r1b
Ddr1	2.59168e-160	0.391679	0.609	0.284	5.17273e-156	2	Ddr1
Gmpr1	3.16227e-160	0.399816	0.725	0.355	6.31157e-156	2	Gmpr
Impact1	4.89031e-160	0.420254	0.617	0.288	9.76057e-156	2	Impact
Chp1	6.82342e-160	0.458256	0.677	0.361	1.36189e-155	2	Chp1
Cdc42	1.39164e-159	0.446651	0.994	0.847	2.77757e-155	2	Cdc42
Gstm61	1.78379e-159	0.2577	0.446	0.153	3.56027e-155	2	Gstm6
Cmpk2	2.95094e-159	0.271401	0.342	0.102	5.88978e-155	2	Cmpk2
LOC100362453	3.3301e-159	0.493889	0.864	0.571	6.64656e-155	2	LOC100362453
Slc1a4	8.91384e-159	0.288187	0.387	0.13	1.77911e-154	2	Slc1a4
Numbl	1.11944e-158	0.293321	0.347	0.11	2.23428e-154	2	Numbl
Smpdl3a1	1.39177e-158	0.318509	0.664	0.286	2.77784e-154	2	Smpdl3a
Fbxo111	1.49493e-158	0.467254	0.718	0.391	2.98374e-154	2	Fbxo11
Dusp14	1.93026e-158	0.499961	0.568	0.26	3.85261e-154	2	Dusp14
Sulf21	2.00437e-158	0.269228	0.483	0.177	4.00052e-154	2	Sulf2
Six41	2.95188e-158	0.260632	0.376	0.119	5.89165e-154	2	Six4
Rbms1	7.33764e-158	0.406761	0.721	0.381	1.46452e-153	2	Rbms1
Sdc21	9.04288e-158	0.440551	0.901	0.563	1.80487e-153	2	Sdc2
Klf16	1.04872e-157	0.258265	0.369	0.117	2.09314e-153	2	Klf16
Chd11	1.80243e-157	0.457633	0.74	0.393	3.59747e-153	2	Chd1
Btg11	3.12083e-157	0.378372	0.981	0.756	6.22886e-153	2	Btg1
LOC1009126421	5.72696e-157	0.319038	0.323	0.095	1.14304e-152	2	LOC100912642
Tpm3	6.05704e-157	0.457676	0.947	0.682	1.20892e-152	2	Tpm3
Cry1	6.8468e-157	0.368624	0.508	0.211	1.36655e-152	2	Cry1
Gprc5b	1.18669e-156	0.294901	0.511	0.197	2.36852e-152	2	Gprc5b
Kdm3a1	1.74275e-156	0.397799	0.582	0.26	3.47835e-152	2	Kdm3a
Nedd4l1	1.87895e-156	0.354744	0.567	0.249	3.75019e-152	2	Nedd4l
LOC100909709	2.41599e-156	0.255527	0.354	0.11	4.82207e-152	2	LOC100909709
Mageh11	2.64336e-156	0.528071	0.927	0.61	5.27588e-152	2	Mageh1
Ddx171	2.78101e-156	0.450512	0.932	0.658	5.55062e-152	2	Ddx17
Hnrnpd1	3.11611e-156	0.441005	0.942	0.689	6.21945e-152	2	Hnrnpd
Add31	4.61141e-156	0.362071	0.673	0.321	9.20391e-152	2	Add3
Zbtb101	6.47074e-156	0.349115	0.521	0.213	1.2915e-151	2	Zbtb10
Slc2a1	7.2613e-156	0.36092	0.597	0.269	1.44928e-151	2	Slc2a1
Fam167a	8.56735e-156	0.254919	0.32	0.094	1.70996e-151	2	Fam167a
Csnk1e	9.61417e-156	0.329433	0.553	0.232	1.91889e-151	2	Csnk1e
Pcdh7	2.97268e-155	0.251853	0.365	0.115	5.93316e-151	2	Pcdh7
Ipo5	3.66178e-155	0.377936	0.555	0.243	7.30854e-151	2	Ipo5
Rhob1	1.04746e-154	0.462058	0.93	0.609	2.09063e-150	2	Rhob
Ncl1	2.30902e-154	0.490967	0.989	0.809	4.60857e-150	2	Ncl
RGD1311575	2.41207e-154	0.290929	0.453	0.169	4.81425e-150	2	RGD1311575
Fbxo34	9.70151e-154	0.385393	0.609	0.279	1.93632e-149	2	Fbxo34
Zfp3261	1.02522e-153	0.402241	0.751	0.412	2.04624e-149	2	Zfp326
Ip6k21	7.9199e-153	0.427042	0.674	0.343	1.58073e-148	2	Ip6k2
Hnrnpk1	9.76595e-153	0.447544	0.955	0.733	1.94919e-148	2	Hnrnpk
H2afz1	1.07379e-152	0.456885	0.85	0.493	2.14318e-148	2	H2afz
Pik3c2a1	1.79937e-152	0.425479	0.787	0.446	3.59136e-148	2	Pik3c2a
Btaf1	2.94569e-152	0.393438	0.687	0.344	5.87931e-148	2	Btaf1
Adipor2	3.97376e-152	0.368697	0.554	0.246	7.93122e-148	2	Adipor2
Ehd2	4.97401e-152	0.279178	0.537	0.213	9.92762e-148	2	Ehd2
Nqo1	8.44988e-152	0.325447	0.581	0.246	1.68651e-147	2	Nqo1
Cdca4	9.53105e-152	0.254969	0.387	0.132	1.9023e-147	2	Cdca4
Kpna1	1.09157e-151	0.430983	0.702	0.372	2.17866e-147	2	Kpna1
Etv51	1.16276e-151	0.310773	0.495	0.196	2.32075e-147	2	Etv5
Pla2g71	9.77491e-151	0.377649	0.744	0.348	1.95097e-146	2	Pla2g7
Nfib1	7.06968e-150	0.281552	0.598	0.252	1.41104e-145	2	Nfib
Zcchc121	1.89522e-149	0.521893	0.74	0.406	3.78268e-145	2	Zcchc12
Dzip1l	1.9714e-149	0.253252	0.379	0.125	3.93471e-145	2	Dzip1l
Mrps6	3.36147e-149	0.442056	0.827	0.505	6.70916e-145	2	Mrps6
Dnajb41	3.79512e-149	0.459645	0.717	0.373	7.57469e-145	2	Dnajb4
Senp61	4.03266e-149	0.456612	0.852	0.551	8.0488e-145	2	Senp6
Srgap31	5.20391e-149	0.305618	0.541	0.226	1.03865e-144	2	Srgap3
Ntrk21	1.00089e-148	0.427641	0.847	0.455	1.99768e-144	2	Ntrk2
Adamts91	1.00171e-148	0.262851	0.524	0.207	1.99931e-144	2	Adamts9
Tm4sf1	1.27206e-148	0.402243	0.718	0.369	2.53891e-144	2	Tm4sf1
Crebrf1	1.41882e-148	0.535928	0.851	0.553	2.83183e-144	2	Crebrf
Gphn1	2.15772e-148	0.27947	0.464	0.179	4.30659e-144	2	Gphn
Por1	4.26018e-148	0.372882	0.713	0.371	8.50289e-144	2	Por
Lsm12	4.91061e-148	0.450332	0.764	0.457	9.8011e-144	2	Lsm12
Zfp593	5.28313e-148	0.347964	0.52	0.222	1.05446e-143	2	Zfp593
Tiprl	9.75606e-148	0.385787	0.603	0.292	1.94721e-143	2	Tiprl
Taf131	1.3554e-147	0.457048	0.685	0.349	2.70525e-143	2	Taf13
Dynll11	2.37394e-147	0.487078	0.994	0.849	4.73814e-143	2	Dynll1
Btg3	2.37923e-147	0.378922	0.58	0.277	4.7487e-143	2	Btg3
RGD1562747	3.82315e-147	0.367648	0.588	0.273	7.63063e-143	2	RGD1562747
Top11	5.27977e-147	0.456349	0.845	0.525	1.05379e-142	2	Top1
Wwc2	7.71297e-147	0.27798	0.494	0.194	1.53943e-142	2	Wwc2
Chic2	1.07597e-146	0.399444	0.817	0.502	2.14753e-142	2	Chic2
Cnot71	1.16753e-146	0.375146	0.648	0.324	2.33027e-142	2	Cnot7
Serpinb61	2.03038e-146	0.415697	0.902	0.576	4.05244e-142	2	Serpinb6
Far1	2.13699e-146	0.368524	0.609	0.293	4.26523e-142	2	Far1
Ankrd50	2.27769e-146	0.28201	0.47	0.183	4.54605e-142	2	Ankrd50
Syne2	6.38409e-146	0.377812	0.638	0.313	1.2742e-141	2	Syne2
Prdx11	7.62704e-146	0.464413	0.985	0.814	1.52228e-141	2	Prdx1
LOC1009116851	9.51349e-146	0.46704	0.932	0.657	1.8988e-141	2	LOC100911685
Cd63	1.334e-145	0.411551	1	0.878	2.66253e-141	2	Cd63
Slc41a11	1.40278e-145	0.354627	0.606	0.284	2.7998e-141	2	Slc41a1
Pum2	1.66229e-145	0.470379	0.804	0.519	3.31775e-141	2	Pum2
Bok	2.52918e-145	0.303754	0.421	0.152	5.04799e-141	2	Bok
Mat2a1	3.94697e-145	0.476736	0.887	0.586	7.87776e-141	2	Mat2a
Phldb1	4.69849e-145	0.277451	0.4	0.145	9.37772e-141	2	Phldb1
Ktn1	5.7745e-145	0.437286	0.829	0.516	1.15253e-140	2	Ktn1
Crebbp1	6.25766e-145	0.450587	0.815	0.514	1.24897e-140	2	Crebbp
Pfkl1	1.24721e-144	0.393681	0.802	0.469	2.4893e-140	2	Pfkl
Elavl11	1.35928e-144	0.426722	0.869	0.579	2.71298e-140	2	Elavl1
Psme41	2.06682e-144	0.432007	0.703	0.384	4.12516e-140	2	Psme4
Hap11	2.31378e-144	0.362739	0.607	0.286	4.61808e-140	2	Hap1
Tfg	2.4555e-144	0.420968	0.706	0.396	4.90093e-140	2	Tfg
Samd4b	5.42774e-144	0.457299	0.65	0.36	1.08332e-139	2	Samd4b
Oaf	9.02242e-144	0.391348	0.624	0.298	1.80078e-139	2	Oaf
Plekhb11	1.81453e-143	0.358575	0.752	0.396	3.62163e-139	2	Plekhb1
Ghitm1	3.73038e-143	0.44058	0.862	0.555	7.44546e-139	2	Ghitm
Zfp655	3.74283e-143	0.329272	0.52	0.226	7.47032e-139	2	Zfp655
Ddah21	5.02712e-143	0.320089	0.752	0.376	1.00336e-138	2	Ddah2
Tbl1x1	5.23913e-143	0.407185	0.725	0.403	1.04568e-138	2	Tbl1x
Ell	7.56962e-143	0.307932	0.45	0.178	1.51082e-138	2	Ell
Ccnd11	7.64937e-143	0.332901	0.683	0.335	1.52674e-138	2	Ccnd1
Arl8a	1.48625e-142	0.37977	0.66	0.343	2.9664e-138	2	Arl8a
Gnai31	1.73187e-142	0.394353	0.783	0.461	3.45664e-138	2	Gnai3
Prpf38a1	2.32286e-142	0.396415	0.681	0.36	4.63619e-138	2	Prpf38a
Camsap2	3.82971e-142	0.367019	0.557	0.26	7.64371e-138	2	Camsap2
LOC1036927161	4.00631e-142	0.372167	0.966	0.737	7.99619e-138	2	LOC103692716
Col4a4	7.42487e-142	0.280422	0.642	0.295	1.48193e-137	2	Col4a4
Eif3j1	7.92573e-142	0.419719	0.844	0.539	1.5819e-137	2	Eif3j
Nuak21	9.23428e-142	0.294952	0.516	0.209	1.84307e-137	2	Nuak2
St5	9.23787e-142	0.270858	0.462	0.179	1.84379e-137	2	St5
Epb41l3	1.0217e-141	0.27334	0.446	0.174	2.03921e-137	2	Epb41l3
Ptms1	6.05071e-141	0.466437	0.996	0.869	1.20766e-136	2	Ptms
Aimp21	6.9166e-141	0.428568	0.603	0.291	1.38048e-136	2	Aimp2
Anxa7	7.69314e-141	0.377985	0.66	0.347	1.53547e-136	2	Anxa7
Acot2	1.09343e-140	0.25326	0.343	0.111	2.18237e-136	2	Acot2
Atf6	1.16777e-140	0.379485	0.666	0.338	2.33075e-136	2	Atf6
Lrrfip1	1.70612e-140	0.34459	0.536	0.231	3.40524e-136	2	Lrrfip1
B3galnt1	4.2692e-140	0.386708	0.604	0.292	8.5209e-136	2	B3galnt1
Foxn31	7.22071e-140	0.448956	0.73	0.415	1.44118e-135	2	Foxn3
Tfrc	1.4867e-139	0.254295	0.401	0.144	2.9673e-135	2	Tfrc
Hectd1	2.09562e-139	0.450252	0.819	0.525	4.18265e-135	2	Hectd1
Foxc11	5.84246e-139	0.322831	0.53	0.22	1.1661e-134	2	Foxc1
Oser11	6.99301e-139	0.408181	0.756	0.419	1.39573e-134	2	Oser1
Ctbp2	8.30963e-139	0.273051	0.513	0.212	1.65852e-134	2	Ctbp2
Wee1	9.09376e-139	0.45772	0.612	0.318	1.81502e-134	2	Wee1
Arid1a1	1.37358e-138	0.422272	0.717	0.414	2.74154e-134	2	Arid1a
Foxp1	2.79071e-138	0.305183	0.529	0.23	5.56998e-134	2	Foxp1
Cand1	3.78874e-138	0.415316	0.695	0.389	7.56195e-134	2	Cand1
Six31	1.4704e-137	0.366457	0.524	0.22	2.93477e-133	2	Six3
Wipi2	2.52381e-137	0.299479	0.457	0.185	5.03728e-133	2	Wipi2
Slmap	3.07022e-137	0.272248	0.481	0.197	6.12785e-133	2	Slmap
Capn2	3.32484e-137	0.37919	0.631	0.326	6.63604e-133	2	Capn2
Srsf71	3.79433e-137	0.421936	0.762	0.451	7.5731e-133	2	Srsf7
Wls1	6.06729e-137	0.306738	0.613	0.282	1.21097e-132	2	Wls
Oat1	9.65766e-137	0.376971	0.798	0.452	1.92757e-132	2	Oat
AABR07068127.1	1.0142e-136	0.358201	0.527	0.238	2.02425e-132	2	AABR07068127.1
Gabarapl2	5.29355e-136	0.40751	0.979	0.794	1.05654e-131	2	Gabarapl2
Arhgap32	6.24514e-136	0.33091	0.427	0.171	1.24647e-131	2	Arhgap32
Syncrip	2.28074e-135	0.386691	0.751	0.435	4.55212e-131	2	Syncrip
App1	3.49689e-135	0.430692	0.978	0.754	6.97944e-131	2	App
Nfyb1	6.89631e-135	0.439809	0.663	0.349	1.37643e-130	2	Nfyb
Rbmx1	8.18882e-135	0.323758	0.597	0.28	1.63441e-130	2	Rbmx
Chd2	1.78207e-134	0.490424	0.791	0.493	3.55682e-130	2	Chd2
Gnb1	1.85009e-134	0.365106	0.719	0.413	3.6926e-130	2	Gnb1
Hnrnpll	3.78115e-134	0.306912	0.467	0.194	7.54679e-130	2	Hnrnpll
Fxyd11	6.51111e-134	0.281955	0.855	0.433	1.29955e-129	2	Fxyd1
Jdp21	7.79679e-134	0.521434	0.574	0.268	1.55616e-129	2	Jdp2
Rab1a	2.80905e-133	0.408619	0.818	0.514	5.60658e-129	2	Rab1a
Sqrdl1	4.89704e-133	0.255237	0.514	0.22	9.774e-129	2	Sqrdl
LOC1003635021	5.65729e-133	0.458344	0.931	0.669	1.12914e-128	2	LOC100363502
Ube2g1	1.13506e-132	0.366551	0.621	0.314	2.26547e-128	2	Ube2g1
Tox31	3.2395e-132	0.338266	0.53	0.239	6.46571e-128	2	Tox3
Rap1gds1	3.41119e-132	0.315965	0.587	0.282	6.80839e-128	2	Rap1gds1
Sbds1	3.95167e-132	0.367367	0.774	0.467	7.88715e-128	2	Sbds
Stx18	4.4823e-132	0.339295	0.567	0.263	8.94622e-128	2	Stx18
Pkdcc1	5.17443e-132	0.296878	0.537	0.234	1.03276e-127	2	Pkdcc
Gls1	6.2113e-132	0.507656	0.814	0.517	1.23971e-127	2	Gls
Insig1	7.08345e-132	0.434649	0.788	0.457	1.41379e-127	2	Insig1
Saraf1	1.13156e-131	0.473566	0.909	0.643	2.25849e-127	2	Saraf
Pkp41	1.62893e-131	0.306073	0.577	0.275	3.25119e-127	2	Pkp4
Myl6	1.73908e-131	0.340248	0.999	0.943	3.47103e-127	2	Myl6
Brwd3	2.32646e-131	0.278795	0.347	0.12	4.64338e-127	2	Brwd3
H2afx1	3.89739e-131	0.327928	0.651	0.324	7.7788e-127	2	H2afx
Ube2d2	3.92115e-131	0.306675	0.573	0.272	7.82623e-127	2	Ube2d2
Tmem981	5.19178e-131	0.262937	0.707	0.329	1.03623e-126	2	Tmem98
Stx3	1.19091e-130	0.270534	0.442	0.177	2.37695e-126	2	Stx3
Tet3	1.77382e-130	0.370531	0.493	0.219	3.54037e-126	2	Tet3
LOC100364435	2.07078e-130	0.28451	0.998	0.934	4.13307e-126	2	LOC100364435
Ctnnbip1	4.28955e-130	0.305	0.535	0.246	8.56152e-126	2	Ctnnbip1
Farp1	5.72185e-130	0.270397	0.479	0.205	1.14202e-125	2	Farp1
Arpc5	6.73877e-130	0.377213	0.78	0.472	1.34499e-125	2	Arpc5
Plk31	8.70439e-130	0.286977	0.572	0.259	1.73731e-125	2	Plk3
Mdk1	8.71992e-130	0.260151	0.877	0.464	1.74041e-125	2	Mdk
Sox91	9.45997e-130	0.373383	0.647	0.312	1.88812e-125	2	Sox9
Myh101	9.94052e-130	0.402452	0.637	0.336	1.98403e-125	2	Myh10
Pdlim1	1.07542e-129	0.262749	0.551	0.247	2.14642e-125	2	Pdlim1
Naa15	1.2078e-129	0.382982	0.678	0.383	2.41066e-125	2	Naa15
Eif6	2.28427e-129	0.431266	0.871	0.596	4.55917e-125	2	Eif6
Rfk1	2.33803e-129	0.363631	0.652	0.33	4.66648e-125	2	Rfk
Tax1bp3	2.91469e-129	0.311164	0.637	0.323	5.81743e-125	2	Tax1bp3
Ankrd17	9.97182e-129	0.417628	0.761	0.468	1.99028e-124	2	Ankrd17
Ythdc1	1.27639e-128	0.405688	0.772	0.476	2.54755e-124	2	Ythdc1
Dusp3	4.90628e-128	0.277816	0.539	0.248	9.79243e-124	2	Dusp3
Map3k4	5.2103e-128	0.250093	0.4	0.152	1.03992e-123	2	Map3k4
Ubap2	5.26528e-128	0.308314	0.463	0.194	1.0509e-123	2	Ubap2
LOC100912163	5.4349e-128	0.291007	0.424	0.17	1.08475e-123	2	LOC100912163
Slc38a21	1.04083e-127	0.379118	0.913	0.639	2.07739e-123	2	Slc38a2
Klf3	1.04517e-127	0.439269	0.647	0.36	2.08605e-123	2	Klf3
Morf4l21	1.15265e-127	0.407981	0.982	0.765	2.30058e-123	2	Morf4l2
Ier5	1.45946e-127	0.370176	0.76	0.419	2.91295e-123	2	Ier5
Rbm391	1.51103e-127	0.389781	0.761	0.461	3.01587e-123	2	Rbm39
Bzw1	1.95653e-127	0.328411	0.696	0.369	3.90504e-123	2	Bzw1
Serinc3	1.96881e-127	0.367699	0.797	0.495	3.92955e-123	2	Serinc3
Dhx15	2.84521e-127	0.309307	0.661	0.343	5.67875e-123	2	Dhx15
Rps6ka3	2.89634e-127	0.301984	0.547	0.255	5.78081e-123	2	Rps6ka3
Atf31	4.03366e-127	0.374068	0.902	0.558	8.05079e-123	2	Atf3
Syt51	5.20888e-127	0.341054	0.564	0.27	1.03964e-122	2	Syt5
Apc	6.27889e-127	0.334414	0.63	0.32	1.2532e-122	2	Apc
Scrn1	1.10021e-126	0.271943	0.484	0.21	2.19591e-122	2	Scrn1
Atxn2	1.40412e-126	0.31583	0.524	0.241	2.80249e-122	2	Atxn2
Rbbp71	1.71036e-126	0.390242	0.904	0.624	3.41371e-122	2	Rbbp7
Eci21	5.6508e-126	0.295995	0.744	0.395	1.12784e-121	2	Eci2
Mark2	6.57842e-126	0.353507	0.62	0.32	1.31299e-121	2	Mark2
Rnf1381	8.44446e-126	0.296266	0.486	0.209	1.68543e-121	2	Rnf138
Ppp2r3a	1.80501e-125	0.302181	0.557	0.263	3.60261e-121	2	Ppp2r3a
Socs5	3.48449e-125	0.393108	0.532	0.255	6.95469e-121	2	Socs5
RGD13077521	6.5017e-125	0.396181	0.909	0.633	1.29767e-120	2	RGD1307752
Cdc42ep3	8.84152e-125	0.521332	0.604	0.307	1.76468e-120	2	Cdc42ep3
Rras	1.04831e-124	0.273317	0.658	0.32	2.09232e-120	2	Rras
Kdm1a	1.26902e-124	0.256241	0.478	0.206	2.53283e-120	2	Kdm1a
Usp9x	1.89488e-124	0.426818	0.857	0.579	3.78198e-120	2	Usp9x
Secisbp2l	2.92208e-124	0.361068	0.675	0.378	5.83218e-120	2	Secisbp2l
Cdk61	3.33268e-124	0.271483	0.598	0.288	6.65171e-120	2	Cdk6
Stau1	3.49127e-124	0.28108	0.497	0.222	6.96823e-120	2	Stau1
Impdh21	7.77326e-124	0.427603	0.828	0.53	1.55147e-119	2	Impdh2
Lmbr1l	1.57508e-123	0.283483	0.518	0.232	3.1437e-119	2	Lmbr1l
Nup1531	1.59913e-123	0.350269	0.693	0.386	3.1917e-119	2	Nup153
Esrp1	2.6628e-123	0.266703	0.456	0.192	5.31468e-119	2	Esrp1
Rbmxl11	3.61315e-123	0.344796	0.704	0.4	7.21149e-119	2	Rbmxl1
Mid1ip11	4.3542e-123	0.443123	0.671	0.368	8.69056e-119	2	Mid1ip1
Asxl1	5.75162e-123	0.260556	0.436	0.18	1.14797e-118	2	Asxl1
Prpf4b1	6.8098e-123	0.421713	0.956	0.709	1.35917e-118	2	Prpf4b
Itga3	1.63121e-122	0.288509	0.381	0.149	3.25573e-118	2	Itga3
Znrd1	2.58183e-122	0.347662	0.703	0.398	5.15308e-118	2	Znrd1
Mbd2	2.58956e-122	0.340266	0.78	0.482	5.1685e-118	2	Mbd2
Pfdn2	2.7241e-122	0.36256	0.925	0.676	5.43703e-118	2	Pfdn2
Rbp41	2.78565e-122	0.280387	0.768	0.403	5.55989e-118	2	Rbp4
B4galt5	4.6502e-122	0.317986	0.566	0.275	9.28134e-118	2	B4galt5
Smad1	4.75207e-122	0.336521	0.536	0.258	9.48466e-118	2	Smad1
Ppp2r2a	1.69924e-121	0.340199	0.659	0.359	3.39152e-117	2	Ppp2r2a
Thoc2	3.47124e-121	0.330446	0.68	0.383	6.92825e-117	2	Thoc2
Vmp1	4.52617e-121	0.374416	0.679	0.381	9.03378e-117	2	Vmp1
Pdcd41	1.811e-120	0.353734	0.892	0.606	3.61458e-116	2	Pdcd4
Tacc2	1.89261e-120	0.264143	0.54	0.252	3.77745e-116	2	Tacc2
Tmem243	2.7884e-120	0.257834	0.611	0.298	5.56536e-116	2	Tmem243
Dusp61	2.89585e-120	0.258911	0.626	0.303	5.77982e-116	2	Dusp6
Peli11	4.83977e-120	0.320158	0.617	0.31	9.6597e-116	2	Peli1
Son1	3.12113e-119	0.364974	0.971	0.782	6.22946e-115	2	Son
Srsf10	3.24611e-119	0.351078	0.712	0.41	6.47892e-115	2	Srsf10
Myl12a	1.27715e-118	0.415884	0.978	0.786	2.54906e-114	2	Myl12a
Zfhx3	1.96944e-118	0.332306	0.638	0.345	3.9308e-114	2	Zfhx3
LOC1009116641	2.13504e-118	0.371224	0.878	0.612	4.26132e-114	2	LOC100911664
Slc22a171	2.71427e-118	0.342063	0.8	0.467	5.4174e-114	2	Slc22a17
Naf11	3.54585e-118	0.339759	0.511	0.234	7.07717e-114	2	Naf1
Zwint	4.47823e-118	0.389313	0.83	0.533	8.9381e-114	2	Zwint
Arhgap17	4.88714e-118	0.288072	0.571	0.281	9.75424e-114	2	Arhgap17
Igf2r	5.38484e-118	0.262893	0.504	0.223	1.07476e-113	2	Igf2r
Cystm1	5.89769e-118	0.289784	0.531	0.252	1.17712e-113	2	Cystm1
Sptan1	8.86535e-118	0.323171	0.767	0.467	1.76943e-113	2	Sptan1
Hnrnph31	4.93334e-117	0.3538	0.758	0.461	9.84646e-113	2	Hnrnph3
Eif5a	1.39136e-116	0.362985	0.989	0.841	2.77701e-112	2	Eif5a
Xrcc11	2.24301e-116	0.282949	0.55	0.266	4.47682e-112	2	Xrcc1
Kdm2a	2.2693e-116	0.358157	0.692	0.396	4.52929e-112	2	Kdm2a
Tnrc6a1	3.44351e-116	0.374619	0.73	0.44	6.8729e-112	2	Tnrc6a
Npepps	4.64283e-116	0.345064	0.631	0.345	9.26663e-112	2	Npepps
Pacsin2	4.97076e-116	0.264705	0.512	0.239	9.92114e-112	2	Pacsin2
Atf2	5.54791e-116	0.291979	0.48	0.216	1.10731e-111	2	Atf2
Rsrp11	7.72878e-116	0.560718	0.969	0.784	1.54259e-111	2	Rsrp1
Dido1	4.78969e-115	0.319522	0.583	0.298	9.55974e-111	2	Dido1
Map7	5.29597e-115	0.265597	0.437	0.189	1.05702e-110	2	Map7
Tnfrsf1a	5.9751e-115	0.323533	0.598	0.313	1.19257e-110	2	Tnfrsf1a
Evi51	9.82253e-115	0.2914	0.601	0.304	1.96048e-110	2	Evi5
Slc25a331	1.55227e-114	0.362253	0.609	0.318	3.09818e-110	2	Slc25a33
Eif2s2	3.59689e-114	0.399803	0.911	0.634	7.17903e-110	2	Eif2s2
Med13l	3.66144e-114	0.303579	0.564	0.283	7.30786e-110	2	Med13l
Acsl3	5.10388e-114	0.323481	0.564	0.282	1.01868e-109	2	Acsl3
Zranb1	6.36981e-114	0.29203	0.56	0.276	1.27135e-109	2	Zranb1
Sin3b1	7.97333e-114	0.358654	0.818	0.532	1.5914e-109	2	Sin3b
Agr21	2.2908e-113	0.256818	0.233	0.067	4.57222e-109	2	Agr2
Pcbp4	2.61182e-113	0.250472	0.511	0.237	5.21293e-109	2	Pcbp4
Tmem11	3.14485e-113	0.316249	0.6	0.317	6.2768e-109	2	Tmem11
Gsk3b	4.25316e-113	0.344074	0.707	0.415	8.48888e-109	2	Gsk3b
Carhsp1	5.09313e-113	0.320081	0.693	0.384	1.01654e-108	2	Carhsp1
Nufip21	1.78324e-112	0.307866	0.664	0.354	3.55916e-108	2	Nufip2
Rbm8a1	4.30995e-112	0.363573	0.972	0.755	8.60222e-108	2	Rbm8a
Minpp11	9.16298e-112	0.399728	0.514	0.264	1.82884e-107	2	Minpp1
RGD13090791	1.2127e-111	0.295086	0.495	0.229	2.42043e-107	2	RGD1309079
Ppp4r3a	1.50326e-111	0.327246	0.671	0.384	3.00035e-107	2	Ppp4r3a
Nfkbia	1.60022e-111	0.273623	0.932	0.636	3.19388e-107	2	Nfkbia
Rab10	2.00964e-111	0.362221	0.881	0.616	4.01104e-107	2	Rab10
Tuba4a	3.44267e-111	0.382286	0.672	0.371	6.87123e-107	2	Tuba4a
Tsc22d11	3.71354e-111	0.369798	0.879	0.585	7.41184e-107	2	Tsc22d1
Hspa51	6.16106e-111	0.496972	0.996	0.865	1.22969e-106	2	Hspa5
Yy11	1.09387e-110	0.338155	0.793	0.502	2.18326e-106	2	Yy1
Il11ra11	3.46558e-110	0.271022	0.711	0.384	6.91695e-106	2	Il11ra1
Sat11	4.29309e-110	0.361568	0.963	0.746	8.56858e-106	2	Sat1
Map4	5.32251e-110	0.308858	0.695	0.403	1.06232e-105	2	Map4
Alyref1	5.50415e-110	0.35358	0.837	0.555	1.09857e-105	2	Alyref
Clint1	1.01825e-109	0.35799	0.751	0.476	2.03233e-105	2	Clint1
Ppm1d1	1.2681e-109	0.266834	0.577	0.286	2.53099e-105	2	Ppm1d
Rock1	1.45791e-109	0.375444	0.867	0.612	2.90983e-105	2	Rock1
Ankrd13c	1.58515e-109	0.271356	0.602	0.311	3.1638e-105	2	Ankrd13c
Myl12b1	1.6664e-109	0.31217	0.942	0.713	3.32597e-105	2	Myl12b
Hook1	2.1194e-109	0.307208	0.532	0.261	4.23011e-105	2	Hook1
Pqlc11	3.48015e-109	0.371899	0.777	0.466	6.94603e-105	2	Pqlc1
Smc3	3.74964e-109	0.32424	0.776	0.483	7.4839e-105	2	Smc3
Fnip11	3.76414e-109	0.35926	0.704	0.406	7.51284e-105	2	Fnip1
Lonp2	5.10602e-109	0.252942	0.55	0.269	1.01911e-104	2	Lonp2
Pdcd6ip	5.43277e-109	0.369068	0.733	0.46	1.08433e-104	2	Pdcd6ip
Rnf111	8.04632e-109	0.266839	0.551	0.275	1.60596e-104	2	Rnf111
Gabarapl11	9.78251e-109	0.405932	0.87	0.609	1.95249e-104	2	Gabarapl1
Cul11	1.17964e-108	0.333497	0.768	0.474	2.35444e-104	2	Cul1
Plaur	1.25902e-108	0.353817	0.252	0.078	2.51288e-104	2	Plaur
Fmr11	1.66656e-108	0.318471	0.617	0.329	3.32628e-104	2	Fmr1
Eif4a3	2.22254e-108	0.322584	0.757	0.472	4.43596e-104	2	Eif4a3
Usp47	2.6603e-108	0.324188	0.628	0.347	5.3097e-104	2	Usp47
Rab6a	2.88929e-108	0.345901	0.777	0.495	5.76673e-104	2	Rab6a
Timp21	3.23631e-108	0.315232	0.911	0.606	6.45935e-104	2	Timp2
Nop581	3.97983e-108	0.381231	0.827	0.524	7.94335e-104	2	Nop58
Tor1aip2	4.60943e-108	0.265258	0.536	0.263	9.19997e-104	2	Tor1aip2
Pfkp	8.47329e-108	0.329698	0.526	0.262	1.69118e-103	2	Pfkp
Ppp1r15b	1.02835e-107	0.334044	0.655	0.365	2.05247e-103	2	Ppp1r15b
Rad23b	1.09123e-107	0.311842	0.781	0.501	2.17799e-103	2	Rad23b
Nxf1	1.4381e-107	0.260336	0.599	0.309	2.87031e-103	2	Nxf1
Cdh21	1.58594e-107	0.259659	0.663	0.358	3.16538e-103	2	Cdh2
Arid5b	1.61912e-106	0.367558	0.704	0.417	3.23161e-102	2	Arid5b
Gkap11	3.74403e-106	0.308015	0.778	0.489	7.47271e-102	2	Gkap1
Tmf1	4.78922e-106	0.371024	0.757	0.473	9.55881e-102	2	Tmf1
Hdac2	5.32006e-106	0.273887	0.694	0.395	1.06183e-101	2	Hdac2
Prdm21	1.1307e-105	0.283934	0.554	0.277	2.25675e-101	2	Prdm2
Tceal91	1.49378e-105	0.412662	0.948	0.675	2.98144e-101	2	Tceal9
Spsb1	1.58792e-105	0.342204	0.43	0.196	3.16933e-101	2	Spsb1
Tuba1b	1.98386e-105	0.334021	0.861	0.601	3.95959e-101	2	Tuba1b
Tmem132a1	3.55774e-105	0.266362	0.581	0.3	7.1009e-101	2	Tmem132a
Fus	5.30483e-105	0.321962	0.827	0.542	1.05879e-100	2	Fus
Hspa13	6.28108e-105	0.355466	0.784	0.495	1.25364e-100	2	Hspa13
Atp2a2	8.11352e-105	0.387582	0.803	0.556	1.61938e-100	2	Atp2a2
Dnaja2	6.30098e-104	0.356638	0.896	0.657	1.25761e-99	2	Dnaja2
Eif4h	1.01821e-103	0.342693	0.87	0.631	2.03224e-99	2	Eif4h
Zfp608	1.02227e-103	0.29049	0.508	0.243	2.04035e-99	2	Zfp608
Wdr26	1.50152e-103	0.32538	0.758	0.478	2.99689e-99	2	Wdr26
Arid1b	3.83947e-103	0.261493	0.6	0.317	7.6632e-99	2	Arid1b
Dusp8	4.21132e-103	0.25528	0.438	0.198	8.40537e-99	2	Dusp8
Ppp3ca1	5.185e-103	0.33294	0.74	0.462	1.03487e-98	2	Ppp3ca
Mgst31	9.23876e-103	0.279491	0.698	0.39	1.84396e-98	2	Mgst3
Ubn2	1.05857e-102	0.312737	0.667	0.39	2.11279e-98	2	Ubn2
Snx31	3.7215e-102	0.299859	0.949	0.733	7.42773e-98	2	Snx3
Ppp4r2	4.0771e-102	0.314102	0.731	0.448	8.13749e-98	2	Ppp4r2
Prrc2a	6.06984e-102	0.288429	0.683	0.403	1.21148e-97	2	Prrc2a
Cyth21	6.27809e-102	0.310235	0.746	0.453	1.25304e-97	2	Cyth2
Zfyve27	7.95064e-102	0.260886	0.492	0.237	1.58687e-97	2	Zfyve27
Hmces	9.20593e-102	0.259052	0.597	0.317	1.83741e-97	2	Hmces
Mafg	2.69365e-101	0.346218	0.854	0.58	5.37625e-97	2	Mafg
Aff4	4.30715e-101	0.385123	0.878	0.626	8.59664e-97	2	Aff4
Ywhae	4.88389e-101	0.313098	0.987	0.833	9.74777e-97	2	Ywhae
Ints61	6.10767e-101	0.321673	0.762	0.47	1.21903e-96	2	Ints6
Pfdn4	1.6693e-100	0.276147	0.676	0.392	3.33176e-96	2	Pfdn4
Ash1l	5.23891e-100	0.330814	0.841	0.584	1.04563e-95	2	Ash1l
Psap1	6.37279e-100	0.307981	0.995	0.814	1.27195e-95	2	Psap
Strap	6.78559e-100	0.307826	0.837	0.551	1.35434e-95	2	Strap
Tmbim6	7.76394e-100	0.322374	0.938	0.697	1.5496e-95	2	Tmbim6
Hnrnpa3	8.13998e-100	0.330836	0.814	0.531	1.62466e-95	2	Hnrnpa3
Map3k2	1.38637e-99	0.263185	0.672	0.383	2.76706e-95	2	Map3k2
Igsf1	2.73294e-99	0.272757	0.479	0.231	5.45468e-95	2	Igsf1
Rraga	1.56782e-98	0.323847	0.869	0.581	3.12921e-94	2	Rraga
Ldha1	2.97549e-98	0.359995	0.959	0.742	5.93879e-94	2	Ldha
Map1lc3a	5.76362e-98	0.327194	0.983	0.828	1.15036e-93	2	Map1lc3a
Syt1	7.04583e-98	0.254266	0.521	0.257	1.40628e-93	2	Syt1
Spty2d11	8.26695e-98	0.276181	0.623	0.34	1.65e-93	2	Spty2d1
Rnh1	2.00487e-97	0.331587	0.855	0.599	4.00151e-93	2	Rnh1
Ncoa1	3.00573e-97	0.290027	0.628	0.355	5.99915e-93	2	Ncoa1
Ybx3	3.3789e-96	0.304516	0.771	0.506	6.74395e-92	2	Ybx3
Kdm5a1	3.8199e-96	0.354355	0.807	0.538	7.62414e-92	2	Kdm5a
Mdm2	5.0411e-96	0.275022	0.7	0.404	1.00615e-91	2	Mdm2
N4bp1	5.20898e-96	0.276055	0.684	0.414	1.03966e-91	2	N4bp1
Pcbp2	5.53614e-96	0.297886	0.823	0.557	1.10496e-91	2	Pcbp2
Dock71	7.74989e-96	0.270222	0.643	0.366	1.5468e-91	2	Dock7
Ece11	1.30433e-95	0.255398	0.835	0.548	2.60332e-91	2	Ece1
Zmym5	1.65541e-95	0.267745	0.604	0.326	3.30404e-91	2	Zmym5
Adm	2.11801e-95	0.359571	0.315	0.122	4.22734e-91	2	Adm
Csnk1d	3.17186e-95	0.285734	0.72	0.45	6.33072e-91	2	Csnk1d
Fbxo32	4.38429e-95	0.316177	0.326	0.132	8.7506e-91	2	Fbxo32
Srsf1	6.15194e-95	0.296304	0.794	0.525	1.22787e-90	2	Srsf1
Zfp644	1.08492e-94	0.257038	0.552	0.288	2.1654e-90	2	Zfp644
Ugdh	1.80707e-94	0.297189	0.593	0.328	3.60672e-90	2	Ugdh
Dmtf1	6.8649e-94	0.254668	0.598	0.331	1.37017e-89	2	Dmtf1
Utp3	8.2822e-94	0.285877	0.683	0.408	1.65304e-89	2	Utp3
Nr1d2	1.64903e-93	0.330538	0.731	0.441	3.2913e-89	2	Nr1d2
Cct3	4.68838e-93	0.292098	0.868	0.591	9.35754e-89	2	Cct3
Fbxo331	5.11832e-93	0.305944	0.623	0.356	1.02157e-88	2	Fbxo33
Rab5a	8.40723e-93	0.314407	0.725	0.449	1.678e-88	2	Rab5a
Ppil4	9.45871e-93	0.305939	0.686	0.4	1.88786e-88	2	Ppil4
Pttg1ip	1.39194e-92	0.325998	0.754	0.503	2.77817e-88	2	Pttg1ip
Ube2z	2.36484e-92	0.270541	0.529	0.284	4.71998e-88	2	Ube2z
Gcc2	2.59853e-92	0.261137	0.572	0.308	5.18641e-88	2	Gcc2
Tp53inp2	8.34552e-92	0.289763	0.578	0.312	1.66568e-87	2	Tp53inp2
Ilf21	8.49876e-92	0.274308	0.717	0.44	1.69627e-87	2	Ilf2
Prpf38b	9.63504e-92	0.306225	0.764	0.498	1.92306e-87	2	Prpf38b
Il13ra1	1.25978e-91	0.254581	0.451	0.219	2.5144e-87	2	Il13ra1
Phf3	1.74788e-91	0.326492	0.686	0.428	3.48859e-87	2	Phf3
Ckap4	2.08375e-91	0.281333	0.537	0.284	4.15896e-87	2	Ckap4
Zmiz1	2.27026e-91	0.283146	0.704	0.433	4.53121e-87	2	Zmiz1
Serp1	4.19211e-91	0.318127	0.953	0.729	8.36703e-87	2	Serp1
RGD1564664	6.12019e-91	0.256793	0.359	0.15	1.22153e-86	2	RGD1564664
Ggnbp2	8.141e-91	0.329494	0.777	0.517	1.62486e-86	2	Ggnbp2
Cltc	1.04714e-90	0.292438	0.881	0.635	2.08998e-86	2	Cltc
Sp1	1.55028e-90	0.276581	0.617	0.351	3.0942e-86	2	Sp1
Sept11	1.74874e-90	0.259999	0.611	0.336	3.49031e-86	2	Sept11
Hipk1	1.81977e-90	0.264636	0.746	0.472	3.63208e-86	2	Hipk1
Khdrbs1	2.69504e-90	0.279667	0.728	0.456	5.37902e-86	2	Khdrbs1
RGD1564093	1.33805e-89	0.318936	0.928	0.714	2.67061e-85	2	RGD1564093
Kpnb1	3.14552e-89	0.305382	0.759	0.504	6.27815e-85	2	Kpnb1
Bcap31	5.70084e-89	0.252633	0.777	0.49	1.13783e-84	2	Bcap31
Hnrnpa11	1.29012e-88	0.32685	0.985	0.814	2.57495e-84	2	Hnrnpa1
Kmt5b	1.40682e-88	0.260462	0.617	0.352	2.80787e-84	2	Kmt5b
Wasl1	2.28829e-88	0.312332	0.747	0.479	4.5672e-84	2	Wasl
Sub11	8.21186e-88	0.262935	0.994	0.86	1.63901e-83	2	Sub1
Fip1l1	3.09571e-87	0.292094	0.567	0.327	6.17873e-83	2	Fip1l1
Tnks2	3.34605e-87	0.296345	0.658	0.4	6.67839e-83	2	Tnks2
Pcna1	3.6404e-87	0.274121	0.865	0.588	7.26588e-83	2	Pcna
Dph3	1.14619e-86	0.285936	0.89	0.641	2.28767e-82	2	Dph3
Nipbl	2.84409e-86	0.31138	0.775	0.53	5.67652e-82	2	Nipbl
H3f3b1	2.99748e-86	0.264853	1	0.952	5.98267e-82	2	H3f3b
Adnp	2.24202e-85	0.283145	0.681	0.417	4.47484e-81	2	Adnp
Eif4a21	5.19447e-85	0.292943	0.957	0.741	1.03676e-80	2	Eif4a2
Rem21	5.72766e-85	0.265992	0.38	0.173	1.14318e-80	2	Rem2
Bptf	3.62818e-84	0.295719	0.743	0.499	7.24148e-80	2	Bptf
Maged11	4.66336e-84	0.312677	0.875	0.599	9.3076e-80	2	Maged1
Ranbp2	7.56027e-84	0.292729	0.844	0.585	1.50895e-79	2	Ranbp2
Sec63	2.76129e-83	0.264308	0.797	0.534	5.51126e-79	2	Sec63
Hivep3	3.24777e-83	0.301141	0.449	0.227	6.48223e-79	2	Hivep3
Vim1	1.67271e-82	0.470333	0.865	0.631	3.33857e-78	2	Vim
Rtn11	1.9834e-82	0.257455	0.793	0.502	3.95867e-78	2	Rtn1
Rab7a	4.55067e-82	0.257046	0.895	0.675	9.08269e-78	2	Rab7a
Naa50	2.99888e-81	0.273081	0.639	0.385	5.98547e-77	2	Naa50
Ppp1r101	3.89494e-81	0.325554	0.856	0.625	7.7739e-77	2	Ppp1r10
Sltm	5.07247e-81	0.269044	0.72	0.457	1.01241e-76	2	Sltm
Nktr	6.22934e-81	0.265476	0.708	0.442	1.24331e-76	2	Nktr
Txndc9	1.24538e-80	0.26231	0.755	0.494	2.48564e-76	2	Txndc9
Map21	1.43195e-80	0.256116	0.718	0.449	2.85802e-76	2	Map2
Rbm7	1.50824e-80	0.257529	0.674	0.404	3.01029e-76	2	Rbm7
Nfil31	1.58238e-80	0.306402	0.586	0.331	3.15827e-76	2	Nfil3
Laptm4a1	2.01255e-80	0.289226	0.998	0.874	4.01685e-76	2	Laptm4a
Tcp1	8.7473e-80	0.25466	0.854	0.585	1.74587e-75	2	Tcp1
Anp32e1	1.8983e-79	0.263993	0.79	0.527	3.78882e-75	2	Anp32e
Jtb	3.53968e-79	0.271066	0.852	0.596	7.06485e-75	2	Jtb
Kif5b	1.54093e-78	0.265243	0.84	0.584	3.07554e-74	2	Kif5b
Ucp2	1.79847e-78	0.252461	0.952	0.725	3.58956e-74	2	Ucp2
Zfhx41	5.31803e-78	0.318621	0.588	0.339	1.06143e-73	2	Zfhx4
Paf1	2.89777e-77	0.257901	0.6	0.353	5.78365e-73	2	Paf1
Ubb1	7.18024e-77	0.258355	0.999	0.978	1.4331e-72	2	Ubb
Ankrd11	3.40285e-74	0.270467	0.824	0.602	6.79175e-70	2	Ankrd11
Prdx51	5.65537e-74	0.289898	0.943	0.752	1.12876e-69	2	Prdx5
Fam111a1	1.17559e-73	0.393835	0.369	0.187	2.34637e-69	2	Fam111a
Rn60-1-2212.41	1.37784e-73	0.27374	1	0.914	2.75003e-69	2	Rn60-1-2212.4
Cisd2	3.85527e-73	0.266206	0.864	0.624	7.69474e-69	2	Cisd2
Eloc1	2.39142e-72	0.261693	0.738	0.476	4.77304e-68	2	Eloc
Cct4	4.47953e-71	0.252647	0.913	0.692	8.94069e-67	2	Cct4
Atp6v0c	7.446e-71	0.267051	0.996	0.874	1.48615e-66	2	Atp6v0c
Nedd41	1.14384e-70	0.273433	0.981	0.744	2.28299e-66	2	Nedd4
Ptges3	1.42011e-70	0.269496	0.971	0.792	2.83439e-66	2	Ptges3
Id11	3.06022e-70	0.758376	0.499	0.315	6.10789e-66	2	Id1
Cdk2ap1	1.66194e-69	0.259933	0.758	0.539	3.31706e-65	2	Cdk2ap1
Mtdh	2.03584e-69	0.25447	0.845	0.615	4.06333e-65	2	Mtdh
Srsf5	2.63974e-69	0.273514	0.785	0.562	5.26865e-65	2	Srsf5
Herpud11	2.90138e-63	0.263793	0.817	0.552	5.79087e-59	2	Herpud1
Manf	2.04404e-62	0.419887	0.854	0.661	4.07969e-58	2	Manf
Clic1	2.11918e-62	0.297696	0.871	0.688	4.22967e-58	2	Clic1
Hnrnpa2b11	5.84266e-60	0.273587	0.972	0.803	1.16614e-55	2	Hnrnpa2b1
Asb41	3.18436e-59	0.426241	0.346	0.173	6.35566e-55	2	Asb4
Rn60-1-2212.21	1.15985e-57	0.344639	0.988	0.83	2.31494e-53	2	Rn60-1-2212.2
Selenok	1.08122e-56	0.263811	0.98	0.817	2.158e-52	2	Selenok
Tac11	1.2309e-51	0.584264	0.183	0.073	2.45676e-47	2	Tac1
Hsp90b11	2.15979e-44	0.303185	0.966	0.808	4.31072e-40	2	Hsp90b1
Fos	1.78046e-262	1.69427	0.957	0.718	3.55362e-258	3	Fos
Cd242	3.31741e-215	1.02875	0.951	0.553	6.62121e-211	3	Cd24
Msx12	5.73364e-210	1.19531	0.875	0.486	1.14438e-205	3	Msx1
Mpzl22	4.06638e-209	1.05764	0.643	0.28	8.11609e-205	3	Mpzl2
Gstm72	6.29552e-201	1.01599	0.881	0.54	1.25652e-196	3	Gstm7
Spint22	2.67548e-196	0.757787	0.969	0.831	5.33999e-192	3	Spint2
Pitx21	1.21686e-192	1.11598	0.747	0.435	2.42873e-188	3	Pitx2
Egr11	4.07126e-186	1.22577	0.948	0.702	8.12582e-182	3	Egr1
Jun	1.76987e-183	1.43033	0.948	0.748	3.53248e-179	3	Jun
Acsm52	2.71291e-182	1.00839	0.576	0.247	5.41469e-178	3	Acsm5
Aldh22	5.05771e-180	1.00325	0.871	0.563	1.00947e-175	3	Aldh2
Sox21	4.15163e-169	1.27578	0.634	0.319	8.28624e-165	3	Sox2
NEWGENE-6203812	1.01609e-159	0.918831	0.805	0.5	2.02801e-155	3	NEWGENE-620381
S100a162	7.00154e-154	0.824721	0.892	0.574	1.39744e-149	3	S100a16
Cldn32	6.53572e-153	0.954743	0.528	0.225	1.30446e-148	3	Cldn3
Gsta42	2.5917e-143	0.830775	0.81	0.544	5.17277e-139	3	Gsta4
Mgst11	3.29878e-143	0.796576	0.842	0.567	6.58403e-139	3	Mgst1
S100a14	6.79667e-141	0.836378	0.758	0.459	1.35655e-136	3	S100a1
Igfbp21	8.041e-141	0.729807	0.636	0.325	1.6049e-136	3	Igfbp2
Mt-nd1	1.3144e-140	0.593633	0.994	0.987	2.62341e-136	3	Mt-nd1
Mt32	1.65059e-138	0.858548	0.9	0.592	3.2944e-134	3	Mt3
Tf2	4.85667e-138	1.51013	0.739	0.486	9.69342e-134	3	Tf
Mt-co1	2.67723e-137	0.551232	0.997	0.993	5.34348e-133	3	Mt-co1
Wfdc22	6.66154e-132	0.814689	0.778	0.512	1.32958e-127	3	Wfdc2
Rpl41	1.06331e-131	0.433843	0.991	0.974	2.12227e-127	3	Rpl41
Dapl12	1.06116e-128	1.07055	0.653	0.379	2.11796e-124	3	Dapl1
Rn60-1-2212.42	7.42446e-128	0.65349	0.995	0.918	1.48185e-123	3	Rn60-1-2212.4
Mt-co2	7.37126e-126	0.472885	0.998	0.997	1.47123e-121	3	Mt-co2
LOC100360908	1.22917e-123	0.516565	0.203	0.042	2.4533e-119	3	LOC100360908
Nrcam2	6.42443e-121	0.826046	0.862	0.573	1.28225e-116	3	Nrcam
Mt-atp6	1.50069e-120	0.4676	0.997	0.993	2.99523e-116	3	Mt-atp6
Hes1	2.89428e-120	1.04131	0.562	0.289	5.77669e-116	3	Hes1
Rsrp12	1.86256e-116	0.709686	0.928	0.795	3.71748e-112	3	Rsrp1
Nefl1	1.32522e-115	1.0017	0.447	0.198	2.645e-111	3	Nefl
Phgdh2	2.05764e-113	0.722713	0.735	0.46	4.10684e-109	3	Phgdh
Ckb2	1.01518e-112	0.663351	0.976	0.828	2.02619e-108	3	Ckb
Rpl37a	7.06343e-111	0.37362	0.985	0.971	1.40979e-106	3	Rpl37a
Tob11	1.69214e-107	1.02484	0.722	0.515	3.37734e-103	3	Tob1
Mt-nd4l	6.05738e-107	0.563338	0.958	0.901	1.20899e-102	3	Mt-nd4l
Mageh12	1.56202e-104	0.885661	0.81	0.632	3.11764e-100	3	Mageh1
Fxyd12	5.5252e-102	0.710157	0.73	0.46	1.10277e-97	3	Fxyd1
Nsg22	1.42777e-101	0.793465	0.703	0.49	2.84969e-97	3	Nsg2
LOC103694872	2.72022e-101	0.616641	0.892	0.745	5.4293e-97	3	LOC103694872
Cd812	8.65058e-101	0.596888	0.958	0.878	1.72657e-96	3	Cd81
Aldh3b11	1.65422e-100	0.738858	0.468	0.234	3.30167e-96	3	Aldh3b1
Mt-cox3	6.77472e-98	0.389776	0.998	0.998	1.35217e-93	3	Mt-cox3
Pla2g72	1.76146e-97	0.918464	0.616	0.375	3.5157e-93	3	Pla2g7
AY172581.24	1.2062e-96	0.338498	1	0.999	2.40745e-92	3	AY172581.24
Rpl71	3.9179e-96	0.425607	0.992	0.979	7.81974e-92	3	Rpl7
Klf41	6.53933e-96	0.984017	0.757	0.529	1.30519e-91	3	Klf4
Capn62	4.69301e-95	0.651719	0.774	0.474	9.36679e-91	3	Capn6
Hmgcs21	5.54108e-95	0.654456	0.331	0.131	1.10594e-90	3	Hmgcs2
Epcam2	5.08366e-94	0.299829	0.952	0.681	1.01465e-89	3	Epcam
S100a62	1.16661e-93	0.735783	0.799	0.521	2.32844e-89	3	S100a6
Ptch11	5.05535e-93	0.785375	0.477	0.26	1.009e-88	3	Ptch1
Rbp1	3.89829e-92	0.67491	0.719	0.464	7.78059e-88	3	Rbp1
Dctn62	5.77408e-92	0.811855	0.686	0.479	1.15245e-87	3	Dctn6
Prdx21	1.6222e-90	0.481066	0.928	0.854	3.23775e-86	3	Prdx2
Mt-nd4	1.95522e-90	0.485061	0.994	0.978	3.90242e-86	3	Mt-nd4
Itm2c1	2.92193e-90	0.588274	0.897	0.791	5.83188e-86	3	Itm2c
Sub12	4.93632e-88	0.525871	0.956	0.869	9.8524e-84	3	Sub1
Apln	5.07221e-88	0.604495	0.311	0.119	1.01236e-83	3	Apln
Krt182	2.51209e-87	0.294027	0.929	0.633	5.01388e-83	3	Krt18
S100a112	2.22015e-85	0.514388	0.928	0.655	4.43119e-81	3	S100a11
Ifitm32	7.03247e-85	0.559625	0.951	0.707	1.40361e-80	3	Ifitm3
Crip22	2.65147e-83	0.588663	0.781	0.545	5.29208e-79	3	Crip2
Mtch11	2.44766e-82	0.529227	0.861	0.756	4.88528e-78	3	Mtch1
Rps16	1.92992e-81	0.284879	0.992	0.979	3.85192e-77	3	Rps16
Rpl23	5.99633e-80	0.331753	0.985	0.966	1.19681e-75	3	Rpl23
Igfbpl12	1.39375e-79	0.708973	0.312	0.126	2.78179e-75	3	Igfbpl1
Mt-nd2	3.2023e-79	0.453451	0.995	0.987	6.39146e-75	3	Mt-nd2
Zfp36l12	1.04914e-78	0.601746	0.922	0.636	2.09397e-74	3	Zfp36l1
AABR07000398.1	2.91571e-78	0.457608	0.999	0.998	5.81946e-74	3	AABR07000398.1
Patz11	4.08218e-78	0.583848	0.344	0.157	8.14762e-74	3	Patz1
Csrp22	5.27307e-78	0.607818	0.707	0.455	1.05245e-73	3	Csrp2
Atp5g2	1.69755e-77	0.45763	0.901	0.857	3.38814e-73	3	Atp5g2
Rps7	6.48823e-77	0.288701	0.988	0.979	1.29499e-72	3	Rps7
Rps8	6.61116e-77	0.292147	0.989	0.982	1.31952e-72	3	Rps8
Idh21	9.18406e-77	0.657083	0.657	0.489	1.83305e-72	3	Idh2
Ddt1	1.57419e-76	0.570791	0.79	0.688	3.14193e-72	3	Ddt
Prdx62	2.72001e-76	0.632506	0.709	0.536	5.42888e-72	3	Prdx6
Cd92	6.10001e-76	0.5011	0.933	0.663	1.2175e-71	3	Cd9
Ccdc802	6.67919e-76	0.472409	0.829	0.552	1.3331e-71	3	Ccdc80
Sox92	1.50904e-75	0.703032	0.549	0.334	3.0119e-71	3	Sox9
Fam107a1	3.46494e-75	0.59785	0.501	0.293	6.91568e-71	3	Fam107a
Rpl11	4.13677e-75	0.27545	0.988	0.977	8.25657e-71	3	Rpl11
Junb	4.62232e-75	0.812457	0.907	0.818	9.22568e-71	3	Junb
Crlf12	9.60335e-75	0.545649	0.749	0.469	1.91673e-70	3	Crlf1
Six6	1.87303e-73	0.610631	0.544	0.35	3.73838e-69	3	Six6
Mt-nd5	4.84842e-73	0.480935	0.968	0.918	9.67696e-69	3	Mt-nd5
Rab252	5.86509e-72	0.59846	0.495	0.303	1.17061e-67	3	Rab25
Ppp2r2b2	8.12808e-72	0.620371	0.652	0.422	1.62228e-67	3	Ppp2r2b
Skp12	1.01303e-71	0.489968	0.877	0.754	2.0219e-67	3	Skp1
AY172581.9	1.95231e-71	0.265218	0.997	0.995	3.89661e-67	3	AY172581.9
Igfbp51	3.12573e-71	0.410322	0.968	0.679	6.23865e-67	3	Igfbp5
Bcam2	8.56343e-70	0.622724	0.543	0.334	1.70918e-65	3	Bcam
Mettl7a1	2.75073e-68	0.627966	0.547	0.358	5.49018e-64	3	Mettl7a
Six1	9.70042e-67	0.667603	0.475	0.297	1.93611e-62	3	Six1
Mdk2	5.18029e-66	0.568777	0.719	0.494	1.03393e-61	3	Mdk
Pebp12	6.51071e-66	0.445484	0.908	0.825	1.29947e-61	3	Pebp1
Ndufa4	6.56332e-66	0.430469	0.894	0.816	1.30997e-61	3	Ndufa4
Ech11	2.39147e-65	0.560536	0.718	0.599	4.77314e-61	3	Ech1
LOC100360781	3.81333e-65	0.349374	0.932	0.913	7.61103e-61	3	LOC100360781
Aldoc1	6.43303e-65	0.378722	0.785	0.525	1.28397e-60	3	Aldoc
Ppdpf	7.57846e-65	0.50295	0.61	0.432	1.51258e-60	3	Ppdpf
Pnp2	4.86007e-64	0.571042	0.758	0.595	9.70021e-60	3	Pnp
H2afv	6.65319e-64	0.414832	0.812	0.708	1.32791e-59	3	H2afv
Tmem982	1.91459e-63	0.514472	0.551	0.358	3.82133e-59	3	Tmem98
Ccdc1532	9.12324e-63	0.609396	0.429	0.24	1.82091e-58	3	Ccdc153
Cox8a	1.46396e-62	0.418096	0.89	0.841	2.92191e-58	3	Cox8a
Mycl	3.38583e-62	0.545587	0.251	0.104	6.75778e-58	3	Mycl
S100b	6.29934e-62	0.462761	0.646	0.419	1.25729e-57	3	S100b
Ldhb1	2.06457e-61	0.4624	0.665	0.47	4.12068e-57	3	Ldhb
Plekhb12	2.49908e-61	0.554194	0.591	0.424	4.98792e-57	3	Plekhb1
Ddah22	2.50926e-61	0.510479	0.592	0.405	5.00824e-57	3	Ddah2
Mt2A2	2.23248e-60	0.433655	0.856	0.597	4.45581e-56	3	Mt2A
Pnisr	2.49823e-60	0.60024	0.74	0.64	4.98623e-56	3	Pnisr
Clu2	4.64042e-60	0.465826	0.947	0.789	9.26181e-56	3	Clu
Tmsbl12	9.7213e-60	0.509092	0.727	0.545	1.94027e-55	3	Tmsbl1
Dbi1	9.27348e-58	0.462637	0.79	0.705	1.85089e-53	3	Dbi
Rps5	9.87535e-57	0.268966	0.979	0.968	1.97102e-52	3	Rps5
Cldn101	1.05334e-56	0.47773	0.419	0.239	2.10235e-52	3	Cldn10
Iscu	1.09786e-56	0.442511	0.766	0.672	2.19122e-52	3	Iscu
S100a132	1.79879e-56	0.560921	0.631	0.475	3.5902e-52	3	S100a13
Slc9a3r12	1.88039e-56	0.518782	0.482	0.306	3.75307e-52	3	Slc9a3r1
Txnip	2.41877e-56	0.658445	0.583	0.406	4.82763e-52	3	Txnip
Hsd11b12	6.56064e-56	0.621986	0.647	0.438	1.30944e-51	3	Hsd11b1
[truncated: 21,243 more rows]
